# Supplementary material for: Association of high-risk sexual behaviour with diversity of the vaginal microbiota and abundance of Lactobacillus
Source: PLoS One. 2017 Nov 2;12(11):e0187612. doi: 10.1371/journal.pone.0187612 (PMC5667760; doi:10.1371/journal.pone.0187612)
Supplement: S1 Table — Data table containing sample metadata, list of top 5 bacterial genera identified by 16S sequencing of vaginal microbiota, bacterial morphotypes visualized during Nugent Scoring, and 16S sequencing results (relative abundance table at genus level, OTU table). BV: bacterial vaginosis, CST: community state type, FSW: female sex worker, KOH: potassium hydroxide, NSW: non-sex worker, WBC: white blood cells. (XLSX) [file pone.0187612.s004.xlsx]

## Sheet: Data
#Sample ID	Group	Hormonal Contraceptive	CST	Cycle Stage	BV Status	Top 5 genera (OTU) (* = family, **=order)	Agreement? Top 5 by 16S includes all org. viewed by microscopy	Lactobacillus morphotypes	G. vaginalis/Bacteroides morphotypes	Mobiluncus morphotypes	Nugent Score	Yeast	Clue cells	WBC	KOH	Relative Abundance Table (0-1):	Root;Other;Other;Other;Other;Other	Root;p__Acidobacteria;c__;o__;f__;g__	Root;p__Acidobacteria;c__Acidobacteria;o__Acidobacteriales;f__;g__	Root;p__Acidobacteria;c__Acidobacteria-5;o__;f__;g__	Root;p__Acidobacteria;c__Chloracidobacteria;o__;f__;g__	Root;p__Acidobacteria;c__Holophagae;o__Holophagales;f__Holophagaceae;g__Geothrix	Root;p__Acidobacteria;c__Solibacteres;o__Solibacterales;f__Solibacteraceae;g__CandidatusSolibacter	Root;p__Acidobacteria;c__Sva0725;o__Sva0725;f__;g__	Root;p__Acidobacteria;c__iii1-8;o__SJA-36;f__;g__	Root;p__Actinobacteria;c__Actinobacteria;Other;Other;Other	Root;p__Actinobacteria;c__Actinobacteria;o__;f__;g__	Root;p__Actinobacteria;c__Actinobacteria;o__Acidimicrobiales;Other;Other	Root;p__Actinobacteria;c__Actinobacteria;o__Acidimicrobiales;f__;g__	Root;p__Actinobacteria;c__Actinobacteria;o__Acidimicrobiales;f__CL500-29;g__	Root;p__Actinobacteria;c__Actinobacteria;o__Acidimicrobiales;f__EB1017;g__	Root;p__Actinobacteria;c__Actinobacteria;o__Acidimicrobiales;f__Iamiaceae;g__	Root;p__Actinobacteria;c__Actinobacteria;o__Actinomycetales;Other;Other	Root;p__Actinobacteria;c__Actinobacteria;o__Actinomycetales;f__ACK-M1;g__	Root;p__Actinobacteria;c__Actinobacteria;o__Actinomycetales;f__Actinomycetaceae;Other	Root;p__Actinobacteria;c__Actinobacteria;o__Actinomycetales;f__Actinomycetaceae;g__	Root;p__Actinobacteria;c__Actinobacteria;o__Actinomycetales;f__Actinomycetaceae;g__Actinomyces	Root;p__Actinobacteria;c__Actinobacteria;o__Actinomycetales;f__Actinomycetaceae;g__Arcanobacterium	Root;p__Actinobacteria;c__Actinobacteria;o__Actinomycetales;f__Actinomycetaceae;g__Mobiluncus	Root;p__Actinobacteria;c__Actinobacteria;o__Actinomycetales;f__Actinomycetaceae;g__Varibaculum	Root;p__Actinobacteria;c__Actinobacteria;o__Actinomycetales;f__Actinopolysporaceae;g__	Root;p__Actinobacteria;c__Actinobacteria;o__Actinomycetales;f__Actinosynnemataceae;g__	Root;p__Actinobacteria;c__Actinobacteria;o__Actinomycetales;f__Bogoriellaceae;g__Georgenia	Root;p__Actinobacteria;c__Actinobacteria;o__Actinomycetales;f__Brevibacteriaceae;g__Brevibacterium	Root;p__Actinobacteria;c__Actinobacteria;o__Actinomycetales;f__Cellulomonadaceae;Other	Root;p__Actinobacteria;c__Actinobacteria;o__Actinomycetales;f__Corynebacteriaceae;g__	Root;p__Actinobacteria;c__Actinobacteria;o__Actinomycetales;f__Corynebacteriaceae;g__Corynebacterium	Root;p__Actinobacteria;c__Actinobacteria;o__Actinomycetales;f__Dermabacteraceae;g__Brachybacterium	Root;p__Actinobacteria;c__Actinobacteria;o__Actinomycetales;f__Dermacoccaceae;g__Dermacoccus
#OTU ID
CK12	FSW	No	IV	Secretory	Intermediate	Prevotella (8), Sneathia (12), Prevotella (14), Lachnospiraceae (42), Bulleidia (161)	No	2	4	0	6	0	0	3	1		0.0427215	0	0	0	1.41509e-05	0	0	0	0	0	0	0	0	0	0	0	4.24526e-05	0	0	0	0.000127358	2.83018e-05	0	0	0	0	0	0	0	0	0	0	0
CK13	FSW	No	IV	Secretory	BV-	Gardnerella (3), Streptococcus (4), Staphylococcus (16), Enterococcus (52), Lactobacillus (2)	Yes	4	3	0	3	0	0	3	1		0.146457	0	0	0	0	0	5.77001e-05	0	0	0	0	0	0	0	0	0	1.4425e-05	0	0	0	0	0	0	0	0	0	0	0	0	0	2.885e-05	0	0
CK14	FSW	No	IV	Secretory	BV-	Escherichia (6), Lactobacillus (1), Ureaplasma (24), Lactobacillus (2), Lachnospiraceae (42)	Yes	4	0	0	0	0	0	0	0		0.275789	0	0	0	0	0	0	0	0	0	0	0	0	0	0	0	6.09964e-05	0	0	0	0	0	0	0	0	0	0	0	0	0	3.65979e-05	1.21993e-05	0
CK15	FSW	No	I	Secretory	BV-	Lactobacillus (1), Lactobacillus (13), Escherichia (6), Streptococcus (15), Lactobacillus (2)	Yes	4	0	0	0	0	0	0	0		0.0515252	0	0	0	0	0	0	0	0	0	0	0	0	0	0	0	0.000196603	0	0	0	0	0	0	0	0	0	0	0	0	0	7.56167e-05	0	0
CK16	FSW	No	IV	Secretory	BV-	Prevotella (8), Mycoplasma (31), Prevotella (10), Gardnerella (3), Atopobium (9)	No	4	0	0	0	0	0	0	0		0.126709	0	0	0	0	0	0	0	0	0	0	0	0	0	0	0	0	0	0	0	0	0	0.00229696	0	0	0	0	0	0	0	0.000188468	0	0
CK17	FSW	No	IV	Secretory	Intermediate	Sneathia (12), Gardnerella (3), Prevotella (8), Prevotella (81), Prevotella (36)	No	2	4	0	6	0	0	2	0		0.0752057	0	0	0	0	0	0	0	0	4.29338e-05	0	0	0	0	0	0	0	0	0	0	0.000143113	0	0	0	0	0	0	0	0	0	8.58676e-05	0	0
CK18	FSW	No	IV	Secretory	Intermediate	Gardnerella (3), Mycoplasma (31), Sutterella (82), Veillonella (23), Sneathia (12)	No	2	4	0	6	0	2	2	0		0.0253253	0	0	0	0	0	0	0	0	0	0	0	0	0	0	0	0	0	0	0	0	0	0	0	0	0	0	0	0	0	1.45214e-05	0	0
CK19	FSW	No	IV	Secretory	Intermediate	Prevotella (8), Gardnerella (3), Prevotella (21), Veillonellaceae* (28), Sneathia (12)	No	2	4	0	6	0	2	2	0		0.113665	0	0	0	0	0	0	0	0	0	0	0	0	0	0	0	4.74941e-05	0	0	0	1.18735e-05	0	0	0	0	0	0	0	0	0	5.93676e-05	2.3747e-05	0
CK1B.2	FSW	Unknown	IV	Unknown	Intermediate	Streptococcus (4), Lactobacillus (13), Pseudomonas (48), Lactococcus (96), Mycoplasma (37)											0.0111196	0.000132715	0.000455024	6.63576e-05	0	0	0	0	2.8439e-05	0	0	6.63576e-05	0	3.79186e-05	0	0	0.00101432	0	0	0	0	0	0	0	0	0	0	0	0	0	0.000350747	3.79186e-05	0
CK20	FSW	No	III	Proliferative	Intermediate	Lactobacillus (2), Gardnerella (3), Sneathia (12), Atopobium (9), Escherichia (6)	No	0	0	0	4	0	0	0	0		0.00578683	0	0	0	0	0	0	0	0	0	0	0	0	0	0	0	0	0	0	0	0	0	0	3.56113e-05	0	0	0	0	0	0	0.000605392	0.000106834	0
CK21	FSW	No	IV	Secretory	Intermediate	BVAB1 (5), Prevotella (14), Prevotella (29), Prevotella (21), Prevotella (10)	No	2	4	0	6	0	0	0	0		0.0191928	0	0	0	0	0	0	0	0	0	0	0	0	0	0	0	4.0457e-05	0	0	0	3.23656e-05	3.23656e-05	3.23656e-05	0	0	0	0	0	0	0	9.70968e-05	0	0
CK22	FSW	No	IV	Secretory	BV-	Gardnerella (3), Sneathia (12), Prevotella (10), Rs-045* (55), Prevotella (8)	No	4	0	0	0	0	0	0	0		0.0116193	0	0	0	0	0	0	0	0	0	0	0	0	0	0	0	0.00276715	0	0	0	0	0	0.0677331	0	0	0	0	0	0	0	1.37669e-05	0	0
CK23	FSW	No	IV	Proliferative	BV-	Gardnerella (3), Streptococcus (7), Mycoplasma (37), Lactobacillus (2), Ureaplasma (24)	Yes	4	0	0	0	0	0	0	0		0.180036	0	0	0	0	0	0	0	0	0	0	3.30644e-05	0	0	0	0	0.000529031	0	0	0	0.00029758	0	0	0	0	0	0	0	0	0	0.0110435	0	0
CK24	FSW	No	I	Secretory	BV-	Lactobacillus (1), Lactobacillus (2), Lactobacillus (13), Lactobacillus (17), Lachnospiraceae* (27)	Yes	4	0	0	0	0	0	3	0		0.0242095	0	0	0	0	0	0	0	0	0	0	0	0	0	0	0	1.89063e-05	0	0	0	1.89063e-05	0	0	0	0	0	0	0	0	0	4.72657e-05	0	0
CK25	FSW	No	I	Secretory	BV-	Lactobacillus (1), Lactobacillus (17), Streptococcus (18), Prevotella (8), Mycoplasma (37)	Yes	4	0	0	0	0	0	0	0		0.0111299	0	0	0	0	0	1.83209e-05	0	0	9.16045e-06	0	0	0	0	0	0	0.000320616	0	0	0	8.2444e-05	0	0	0	0	0	0	0	0	0	0.000247332	0	0
CK26	FSW	No	II	Secretory	BV-	Lactobacillus (13), Gardnerella (3), Lactobacillus (26), Veillonella (23), Atopobium (9)	Yes	3	2	0	3	0	0	0	0		0.00574787	0	0	0	0	0	0	0	0	0	0	0	0	0	0	0	0.00201604	0	0	0	0	0	0	0	0	0	0	0	0	0	0	2.14473e-05	0
CK27	FSW	No	IV	Secretory	Intermediate	BVAB1 (5), Sneathia (12), Veillonellaceae* (28), Prevotella (39), Porphyromonadaceae* (30)	No	2	3	0	5	0	0	0	0		0.0345587	0	0	0	0	0	0	0	0	0	0	0	0	0	0	0	0.000455719	0	0	0	0.000151906	0	7.59532e-05	0	0	0	0	0	0	0	7.59532e-05	0	0
CK28	FSW	No	IV	Secretory	Intermediate	Gardnerella (3), Streptococcus (18), Streptococcus (33), Veillonellaceae* (28), Prevotella (14)	No	2	4	0	6	0	2	2	0		0.0100833	0	0	0	0	0	0	0	0	0	0	0	0	0	0	0	0.00166381	0	0	0	0	0	0	0	0	0	0	2.15148e-05	0	0	5.73728e-05	7.17159e-06	0
CK29	FSW	No	IV	Secretory	Intermediate	Prevotella (14), Porphyromonadaceae* (30), Gardnerella (3), Sneathia (12), Prevotella (21)	No	3	4	0	5	0	0	0	1		0.0032049	0	0	0	0	0	0	0	0	0	0	0	0	0	0	0	0	0	0	0	4.69583e-05	4.69583e-05	0	0	0	0	0	0	0	0	1.17396e-05	0	0
CK2B.1	FSW	Unknown	IV	Unknown	BV-	Gardnerella (3), Lactobacillus (2), Ureaplasma (24), Mycoplasma (31), Lachnospiraceae* (27)											0.0390906	0	0	0	0	0	0	0	0	0	0	0	0	0	0	0	0.00064325	0	0	0	0	0	0	0	0	0	3.16352e-05	0	0	0	0.000221447	0	0
CK30	FSW	No	IV	Secretory	Intermediate	Sneathia (12), Gardnerella (3), Veillonellaceae* (28), BVAB1 (5), Prevotella (8)	No	2	4	0	6	0	0	0	0		0.0786346	0	0	0	0	0	0	0	0	0	0	0	0	0	0	0	0	0	0	0	0.000478792	0.00135188	0	0	0	0	0	0	0	0	0.000422464	0	0
CK31	FSW	No	IV	Proliferative	Intermediate	Gardnerella (3), Veillonella (57), Prevotella (8), Bifidobacterium (41), Streptococcus (7)	No	3	4	0	5	0	0	0	0		0.105787	0	0	0	0	0	0	0	0	1.32069e-05	0	0	0	0	0	0	3.96207e-05	0	0	0	0	0	0	0	0	0	0	0	0	0	1.32069e-05	0	0
CK32	NSW	Yes	IV	None	Intermediate	Atopobium (9), Gardnerella (3), Prevotella (14), ClostridialesFamilyXI.IncertaeSedis* (40), Mycoplasma (37)	No	2	4	0	6	0	0	2			0.0159061	0	0	0	0	0	0	0	0	0	0	0	0	0	0	0	0	0	0	0	0.000463632	0	0.000463632	0	0	0	0	0	0	0	0.000713279	0	0
CK33	NSW	No	III	Secretory	BV-	Lactobacillus (2), Lactobacillus (17), Mycoplasma (37), Ureaplasma (24), Streptococcus (18)	Yes	3	0	0	1	0	0	0			0.0076526	0	0	0	0	0	0	0	0	0	0	0	0	0	0	0	8.14107e-05	0	0	0	0.000179104	0	0.0004559	3.25643e-05	0	0	0	9.76928e-05	0	0	0.00131885	0	0
CK34	NSW	Yes	III	None	Intermediate	Lactobacillus (2), Gardnerella (3), Veillonella (23), Haemophilus (69), Lactobacillus (17)	No	0	0	0	4	0	0	0			0.0141171	0	0	0	0	0	0	0	0	0	0	0	0	0	0	0	0.000174089	0	0	0	0	0	0	0	0	0	0	0.000253221	0	0	0.00115532	0.000142437	0
CK35	NSW	Yes	III	None	BV-	Lactobacillus (2), Lactobacillus (17), Gardnerella (3), Streptococcus (18), Streptococcus (4)	Yes	3	0	0	1	0	0	0			0.00214676	0	0	0	0	0	0	0	0	0	0	0	0	0	0	0	0	0	0	0	0	0	0	0	0	0	0	2.58645e-05	0	0	0.000103458	0	0
CK36	NSW	Unknown	IV	Unknown	BV+	BVAB1 (5), Atopobium (9), Sneathia (12), Gardnerella (3), Veillonellaceae* (34)	No	0	4	3	10	0	0	0			0.00233052	0	0	0	0	0	0	0	0	0	0	0	0	0	0	0	0.000758122	0	0	0	0.000458617	0.000140393	0.00330391	0	0	0	0	0	0	0	1.87191e-05	0	0
CK37	NSW	No	III	Unknown	BV-	Lactobacillus (2), Gardnerella (3), Mycoplasma (37), Streptococcus (18), Streptococcus (4)	Yes	4	0	0	0	0	0	2			0.00123546	0	0	0	0	0	0	0	0	0	0	0	0	0	0	0	0.000209078	0	0	0	0	0	0	0	0	0	0	0	0	0	7.60283e-05	7.60283e-05	0
CK38	NSW	No	I	Unknown	BV-	Lactobacillus (1), Lactobacillus (17), Mycoplasma (37), Burkholderia (158), Streptococcus (4)	Yes	4	0	0	0	0	0	0			0.000746596	0	0	0	0	0	0	0	0	0	0	0	0	0	0	2.92783e-05	4.39174e-05	0	0	0	0	0	0	0	0	0	0	0	0	0	4.39174e-05	0	0
CK39	NSW	No	IV	Unknown	BV-	Staphylococcus (16), Lactobacillus (1), Streptococcus (18), Streptococcus (15), Streptococcus (33)	Yes	4	0	0	0	0	0	0			0.00273054	0	0	0	0	0	0	0	0	1.15213e-05	0	0	0	0	0	0	0.000207383	0	0	0	0	0	0	0	0	0	0	0	0	0	0.00091018	0	0
CK3A	FSW	Unknown	IV	Unknown	BV+	BVAB1 (5), Prevotella (29), Prevotella (36), Gardnerella (3), Veillonellaceae* (28)											0.0113942	0	0	0	0	0	0	0	0	0	0	0	0	0	0	0	0.000259186	0	0	0	0.000279124	0	0.00272145	0	0	0	0	0	0	0	0.000119624	0	0
CK40	NSW	No	III	Unknown	Intermediate	Lactobacillus (2), Prevotella (8), Atopobium (9), Gardnerella (3), Anaerococcus (20)	Yes	3	3	0	4	0	0	2			0.0031814	0	0	0	0	0	0	0	0	0	0	0	0	0	0	0	0.00151876	0	0	0	0.000911256	9.59217e-05	0	0	0	0	0	0	0	0	1.5987e-05	0	0
CK41	NSW	Yes	IV	None	Intermediate	Sneathia (12), Gardnerella (3), Prevotella (14), Atopobium (9), Prevotella (36)	No	2	3	0	5	0	0	3			0.106612	0	0	0	0	0	0	0	0	0	0	0	0	0	0	0	3.23703e-05	0	0	0	0	0	0	0	0	0	0	3.23703e-05	0	0	0.000113296	0	0
CK42	FSW	No	IV	Unknown	BV+	Gardnerella (3), Atopobium (9), Veillonellaceae* (28), Sneathia (12), Anaerococcus (20)	Yes	0	4	0	8	0					0.0405459	0	0	0	0	0	0	0	0	0	0	0	0	0	0	0	0	0	0	0	0	0	0	0	0	0	0	0	0	0	0	0	0
CK43	FSW	No	IV	Unknown	BV-	Streptococcus (4), Lactobacillus (13), Actinomycetales** (67), Pseudomonas (48), Escherichia (6)	Yes	2	0	0	2	0					0.00121277	0	0	0	0	0	0	0	0	0	0	0	0	0	0	0	0.00619863	0	0	0	0	0	0	0	0	0	0	0	0	0	0	0	0
CK44	FSW	No	IV	Unknown	BV+	Bacteroides (38), Escherichia (6), Peptostreptococcus (22), Streptococcus (7), Gardnerella (3)	Yes	0	4	0	8	0					0.0260974	0	0	0	0	0	0	0	0	0	0	0	0	0	0	0	0.00231531	0	0	0	0.000227516	0	1.33833e-05	0	0	0	0	0	0	0	0	1.33833e-05	0
CK45	FSW	No	IV	Unknown	BV+	BVAB1 (5), Sneathia (12), Prevotella (14), Prevotella (21), Porphyromonadaceae* (30)	No	3	4	3	7	0					0.00817382	0	0	0	0	0	0	0	0	0	0	0	0	0	0	0	2.08516e-05	0	0	0	4.17032e-05	0.000271071	0.00665165	0	0	0	0	0	0	0	0	0	0
CK46	FSW	No	IV	Unknown	BV+	BVAB1 (5), Prevotella (29), Gardnerella (3), Prevotella (36), Veillonellaceae* (28)	No	2	4	3	8	0					0.00174829	0	0	0	0	0	0	0	0	0	0	0	0	0	0	0	0.000199172	0	0	0	0.000199172	0	0.00281054	0	0	0	0	0	0	0	0	0	0
CK47	FSW	No	I	Unknown	BV-	Lactobacillus (1), Lactobacillus (17), Blautia (35), Lachnospiraceae* (27), Ureaplasma (24)	Yes	4	0	0	0	0					0.000428307	0	0	0	0	0	0	0	0	0	0	0	0	0	0	0	0.000116811	0	0	0	0.00013628	0	0	1.94685e-05	0	0	0	0	0	0	0.000116811	0	0
CK48	FSW	No	IV	Unknown	BV+	Gardnerella (3), Lactococcus (96), Prevotella (21), Prevotella (10), Bifidobacterium (41)	Yes	0	4	0	8	0					0.0237679	0	0	0	0	0	0	0	0	0.000113397	0	0	0	0	0	0	0.000884494	0	0	0	2.26793e-05	0	0.00319779	0	0	0	0	0	0	0	2.26793e-05	0	0
CK49	FSW	No	IV	Unknown	BV-	Gardnerella (3), Streptococcus (7), Ureaplasma (24), Lactobacillus (2), Mycoplasma (31)	Yes	4	0	0	0	0					0.00953256	0	0	0	0	0	0	0	0	0	0	3.67343e-05	0	0	0	0	0.00110203	0	0	0	0	0	0	0	0	0	0	0	0	0	0.00012857	0	0
CK4A	FSW	Unknown	I	Unknown	BV-	Lactobacillus (1), Lactobacillus (17), Ureaplasma (24), Mycoplasma (37), Streptococcus (7)											0.00119563	0	0	0	0	0	0	0	0	9.41442e-06	0	0	0	0	0	0	6.5901e-05	0	0	0	4.70721e-05	0	0	0	0	0	0	0	0	0	0.000178874	0	0
CK50	FSW	No	IV	Unknown	BV-	Gardnerella (3), Veillonella (23), Peptostreptococcus (22), Bacteroidales** (91), Bacteroidales** (126)	No	4	0	0	0	0					0.0182441	0	0	0	0	0	0	0	0	1.59337e-05	0	0	0	0	0	0	0.000159337	0	0	0	0	0	1.59337e-05	0	0	0	0	0	0	0	1.59337e-05	0	0
CK51	FSW	No	IV	Unknown	BV-	BVAB1 (5), Mobiluncus (59), Sneathia (12), Prevotella (36), Veillonellaceae* (34)	No	4	0	0	0	0					0.00986251	0	0	0	0	0	0	0	0	0	0	0	0	0	0	0	0.00106661	0	0	0	1.46111e-05	0	0.0422554	0	0	0	0	0	0	0	0	0	0
CK52	FSW	Yes	IV	None	Intermediate	Streptococcus (15), Bifidobacterium (41), Bifidobacterium (65), Peptostreptococcus (22), Prevotella (39)	No	3	4	0	5	0					0.00812778	0	0	0	0	0	0	0	0	0.000164047	0	0	0	0	0	0	1.49134e-05	0	0	0	0.000104393	0	2.98267e-05	0	0	0	0	0	0	0	0	0	0
CK53	FSW	Yes	IV	None	Intermediate	Gardnerella (3), Streptococcus (7), Lactobacillus (13), Lactobacillus (1), Lactobacillus (26)	Yes	3	4	0	5	0					0.165411	0	0	0	0	0	3.3112e-05	0	0	0	0	0	0	0	0	0	3.3112e-05	0	0	0	0	0	1.6556e-05	0	0	0	0	0	0	0	8.27801e-05	0	0
CK54	FSW	Yes	IV	None	BV-	Enterobacteriaceae* (19), Klebsiella (43), Lactobacillus (2), Eschericha (6), Prevotella (8)	Yes	4	0	0	0	0					0.060134	0	0	0	0	0	1.48516e-05	0	0	1.48516e-05	0	0	0	0	0	0	5.94062e-05	0	0	0	1.48516e-05	0	0	0	0	0	0	0	0	0	8.91094e-05	2.97031e-05	0
CK55	FSW	Yes	IV	None	BV-	Gardnerella (3), Lactobacillus (1), Lactobacillus (2), Lactobacillus (13), Ureaplasma (24)	Yes	4	0	0	0	0					0.0256006	0	0	0	0	0	3.75375e-05	0	0	0	0	0	1.87688e-05	0	0	0	0.000168919	0	0	0	0	0	0	0	0	0	0	7.50751e-05	0	0	7.50751e-05	3.75375e-05	0
CK56	FSW	Yes	IV	None	BV-	Gardnerella (3), Lactobacillus (13), Ureaplasma (24), Lactobacillus (2), Lactobacillus (17)	Yes	4	0	0	0	0					0.0181818	0	0	0	0	0	0	0	0	0	0	0	0	0	0	0	2.28702e-05	0	0	0	0	0	0	0	0	0	0	0	0	0	2.28702e-05	0	0
CK57	FSW	Yes	IV	None	BV-	Streptococcus (15), Anaerococcus (20), Streptococcus (18), Pseudomonas (51), Adlercreutzia (63)	No	4	0	0	0	0					0.0198197	0	0	0	0	0	0	0	0	0	0	0	0	0	0	0	3.76442e-05	0	0	0	1.88221e-05	0	0	0	0	0	0	0	0	0	1.88221e-05	7.52884e-05	0
CK58	FSW	Yes	IV	None	Intermediate	Streptococcus (4), Bacteroides (90), Escherichia (6), Bacteroides (352), Parabacteroides (76)	No	2	0	2	4	1					0.0162512	0	0	0	0	0	0.000103292	0	0	0	0	0	0	3.44305e-05	0	0	3.44305e-05	0	0	0	0	0	0	0	0	0	0	0	0	0	0.000103292	0	0
CK59	FSW	Yes	IV	None	Intermediate	Gardnerella (3), Prevotella (10), Atopobium (9), Prevotella (8), Prevotealla (39)	No	0	0	0	4	0					0.00105912	0	0	0	0	0	0	0	0	0	0	0	0	0	0	0	0	0	0	0	0.000216146	0	2.16146e-05	0	0	0	0	0	0	0	4.32292e-05	0	0
CK5B	FSW	Unknown	IV	Unknown	BV+	Prevotella (10), Veillonellaceae* (34), Porphyromonadaceae* (30), Gardnerella (3), Atopobium (9)											0.00240826	0	0	0	0	0	0	0	0	0	0	0	0	0	0	0	0.000312986	0	0	0	1.73881e-05	0	0.0154928	0	0	0	0	0	0	0	2.60822e-05	0	0
CK6	FSW	Unknown	IV	Unknown	BV-	Lactobacillus (17), Gardnerella (3), Lactobacillus (66), Bifidobacterium (41), Escherichia (6)	Yes	4	0	0	0	0	0	0	0		0.083098	0	0	0	0	0	0	0	0	1.37785e-05	0	0	0	0	0	0	0	0	0	0	0	0	1.37785e-05	0	0	0	0	0	0	0	0.000137785	0	0
CK60	FSW	Yes	IV	None	BV+	Gardnerella (3), Prevotella (39), Veillonellaceae* (28), Pseudomonas (51), Dialister (56)	No	0	4	1	9	0					0.0253402	0	0	0	0	0	6.84869e-05	0	0	0	0	0	0	0	0	0	0.000251119	0	0	0	2.2829e-05	0.000616382	0	0	0	0	0	0	0	0	0.000205461	6.84869e-05	0
CK61	FSW	Yes	IV	None	BV+	BVAB1 (5), Prevotella (21), Prevotella (14), Gardnerella (3), Prevotella (29)	No	0	4	3	10	0					0.0556812	0	0	0	0	0	0	0	0	0	0	0	0	0	0	0	0	0	0	0	0	0.00117294	0.000167563	0	0	0	0	0	0	0	0	0	0
CK62	NSW	Yes	IV	None	Intermediate	BVAB1 (5), Gardnerella (3), Rs-045* (55), Gardnerella (46), Atopobium (9)											0.0144206	0	0	0	0	0	0	0	0	0	0	0	0	0	0	0	0	0	0	0	0.000617226	0.000561115	0	0	0	0	0	0	0	0	0.00205742	0	0
CK63	NSW	Unknown	III	Unknown	BV-	Lactobacillus (2), Gardnerella (3), Lactobacillus (13), Bacteroidales** (126), Lactobacillus (1)	Yes	4	0	0	0	0	0	2			0.000345622	0	0	0	0	0	0	0	0	0	0	0	0	0	0	0	0.00109447	0	0	0	0	0	0	0	0	0	0	0.000115207	0	0	0	0	0
CK64	NSW	No	III	Unknown	BV-	Lactobacillus (2), Lactobacillus (1), Lactobacillus (13), Bacteroidales** (126), Lachnospiraceae (42)	No	3	2	0	3	3	0	2			0.000405376	0	0	0	0	0	0	0	0	0	0	0	0	0	0	0	0	0	0	0	3.11828e-05	0	0	0	0	0	0	0	0	0	0	0	0
CK65	NSW	No	I	Unknown	BV-	Lactobacillus (1), Lactobacillus (17), Lachnospiraceae* (27), Lactobacillus (13), Bacteroidales** (138)	Yes	4	0	0	0	0	0	3			0.000674177	0	0	0	0	0	0	0	0	0	0	0	0	0	0	0	0	0	0	0	1.77415e-05	0	0	3.5483e-05	0	0	0	0	0	0	0.000141932	0	0
CK66	NSW	No	IV	Unknown	BV+	Gardnerella (3), Sneathia (12), Prevotella (14), Prevotella (36), Prevotella (21)											0.0163771	0	0	0	0	0	0	0	0	0	0	0	0	0	0	0	0	0	0	0	0.000284466	0	0	0	0	0	0	2.0319e-05	0	0	0	0	0
CK67	NSW	Yes	III	None	BV-	Lactobacillus (2), Lactobacillus (17), Ureaplasma (24), Gardnerella (3), Veillonella (23)	Yes	3	0	0	1	0	0	3			0.00176235	0	0	0	0	0	0	0	0	0	0	0	0	0	0	0	7.49934e-05	0	0	0	0	0	0	0	0	0	0	7.49934e-05	0	0	0.000599948	3.74967e-05	0
CK68	NSW	Yes	IV	None	BV+	BVAB1 (5), Prevotella (14), Gardnerella (3), Sneathia (12), Prevotella (21)	No	0	4	3	10	0	2	3			0.0126203	0	0	0	0	0	0	0	0	0	0	0	0	0	0	0	9.31388e-05	0	0	0	0.000419124	0	0.00631791	0	0	0	0	0	0	0	0	0	0
CK69	NSW	Yes	III	None	Intermediate	Streptococcus (7), Lactobacillus (2), Gardnerella (3), Veillonella (23), Lactobacillus (17)											0.00362206	0	0	0	0	0	0	0	0	0	0	0	0	0	0	0	0	0	0	0	9.59486e-05	0	0	0	0	0	0	0	0	0	0.000119936	0	0
CK7	FSW	Unknown	IV	Unknown	BV-	Veillonella (23), Garderella (3), Lactobacillus (26), Acidaminococcus (113), Megasphaera (97)											0.185843	0	0	0	0	0	0	0	0	0	0	0	0	0	0	0	0.000112224	0	0	0	0	0	1.4028e-05	0	0	0	0	0	0	0	0	0	0
CK70	NSW	No	II	Unknown	BV-	Lactobacillus (13), Lactobacillus (17), Actinomycetales** (67), Ureaplasma (24), Mycoplasma (37)	Yes	4	0	0	0	2	0	2			0.0219997	0	0	0	0	0	0	0	0	0	0	0	0	0	0	0	0.0256006	0	0	0	0	0	0	0	0	0	0	0	0	0	9.86534e-05	0	0
CK8	FSW	Unknown	IV	Unknown	BV-	Clostridiaceae* (25), Lactobacillus (26), Lactobacillus (13), Streptococcus (7), Lactobacillus (1)											0.000604668	0	0	0	0	0	0	0	0	0	0	0	0	0	0	0	0.00406135	0	0	0	0	0	0	0	0	0	0	0	0	0	0.000221712	0	0
[truncated: 3,412 more columns]
