# Supplementary material for: Association of high-risk sexual behaviour with diversity of the vaginal microbiota and abundance of Lactobacillus
Source: PLoS One. 2017 Nov 2;12(11):e0187612. doi: 10.1371/journal.pone.0187612 (PMC5667760; doi:10.1371/journal.pone.0187612)
Supplement: S3 Table — Table containing observed species rarefactions and iterations. (XLSX) [file pone.0187612.s006.xlsx]

## Sheet: observed_species
	iteration	sequences per sample	CK12	CK13	CK14	CK15	CK16	CK17	CK18	CK19	CK1B.2	CK20	CK21	CK22	CK23	CK24	CK25	CK26	CK27	CK28	CK29	CK2B.1	CK30	CK31	CK32	CK33	CK34	CK35	CK36	CK37	CK38	CK39	CK3A	CK40	CK41	CK42	CK43	CK44	CK45	CK46	CK47	CK48	CK49	CK4A	CK50	CK51	CK52	CK53	CK54
alpha_rarefaction_10_0.txt	0	10	5	4	4	6	9	6	3	6	1	3	7	8	9	1	2	4	3	3	5	2	7	5	3	3	3	3	5	1	1	1	3	6	3	3	2	5	6	3	2	6	1	1	5	2	3	4	4
alpha_rarefaction_10_1.txt	1	10	6	4	3	4	7	3	3	4	3	3	5	7	7	1	3	3	2	3	6	4	6	7	3	3	5	1	4	2	1	2	4	5	5	3	2	5	5	3	1	4	3	1	8	4	5	3	4
alpha_rarefaction_10_2.txt	2	10	6	4	3	6	6	6	4	5	3	3	3	6	8	1	1	4	2	4	6	3	8	6	6	4	1	1	4	1	1	3	4	6	6	4	1	3	3	4	2	6	1	1	7	4	5	5	3
alpha_rarefaction_10_3.txt	3	10	5	4	3	4	7	5	2	6	3	5	4	7	7	1	1	3	2	4	6	5	6	6	6	5	4	1	5	2	1	2	4	7	5	2	1	4	5	1	1	7	4	1	6	5	5	3	2
alpha_rarefaction_10_4.txt	4	10	6	5	3	6	7	6	2	5	1	3	5	8	6	1	1	5	3	4	7	1	6	4	6	3	3	1	3	1	1	3	4	6	4	2	2	6	5	5	1	8	2	1	5	3	3	4	3
alpha_rarefaction_10_5.txt	5	10	6	3	3	4	5	6	3	5	2	3	5	7	9	2	1	3	2	3	7	3	5	4	5	1	2	2	4	1	1	2	4	6	5	2	2	5	4	4	4	8	2	1	7	2	4	6	4
alpha_rarefaction_10_6.txt	6	10	7	4	3	5	5	6	2	4	2	4	5	8	8	3	1	3	4	5	6	2	5	7	5	2	3	1	6	1	1	2	4	5	6	5	1	4	4	3	2	8	1	1	8	3	7	5	4
alpha_rarefaction_10_7.txt	7	10	6	3	4	4	8	3	4	3	2	5	5	6	10	1	1	4	2	4	5	3	7	6	5	3	2	1	2	1	3	2	2	8	5	5	2	2	6	3	1	6	3	1	5	2	4	4	3
alpha_rarefaction_10_8.txt	8	10	5	4	4	4	6	6	3	6	1	4	5	8	7	2	2	4	1	2	7	4	5	6	5	3	2	1	6	1	1	2	2	5	4	5	1	9	4	3	1	3	2	1	7	4	3	6	2
alpha_rarefaction_10_9.txt	9	10	4	4	4	4	6	6	3	4	5	3	3	9	7	2	2	4	1	5	5	5	6	7	7	2	2	1	6	2	1	3	1	4	6	2	1	6	4	2	1	6	2	1	6	2	3	6	3
Average Obs at 10			5.6	3.9	3.4	4.7	6.6	5.3	2.9	4.8	2.3	3.6	4.7	7.4	7.8	1.5	1.5	3.7	2.2	3.7	6	3.2	6.1	5.8	5.1	2.9	2.7	1.3	4.5	1.3	1.2	2.2	3.2	5.8	4.9	3.3	1.5	4.9	4.6	3.1	1.6	6.2	2.1	1	6.4	3.1	4.2	4.6	3.2
alpha_rarefaction_6791_0.txt	0	6791	155	125	111	97	126	110	66	121	123	101	97	104	225	40	60	57	84	72	68	140	117	130	114	83	115	45	79	39	36	78	67	91	99	61	59	77	80	75	56	121	81	31	146	75	95	118	98
alpha_rarefaction_6791_1.txt	1	6791	154	129	94	104	135	105	76	101	126	105	105	109	225	39	70	44	88	86	67	132	124	144	108	78	101	38	74	41	34	79	83	99	83	57	60	75	80	79	69	129	79	28	155	81	97	116	102
alpha_rarefaction_6791_2.txt	2	6791	151	134	106	98	138	104	74	103	131	100	97	110	227	36	60	46	86	76	68	136	126	139	112	80	92	44	71	35	26	67	81	100	92	66	65	82	80	85	57	144	77	34	144	75	101	120	111
alpha_rarefaction_6791_3.txt	3	6791	141	138	97	107	136	109	77	115	132	100	99	100	224	45	67	48	81	69	69	128	123	146	113	84	98	39	73	37	32	73	61	105	91	60	63	84	85	75	60	130	75	29	147	78	102	130	106
alpha_rarefaction_6791_4.txt	4	6791	141	131	106	107	138	111	67	131	130	105	98	108	228	41	63	42	85	75	63	136	127	131	114	87	98	38	76	42	30	81	75	94	95	63	63	81	78	73	60	132	76	33	147	71	104	125	116
alpha_rarefaction_6791_5.txt	5	6791	149	133	107	117	130	120	66	119	128	93	99	99	217	34	74	49	79	72	70	130	123	127	115	80	111	41	76	38	37	90	67	107	91	61	60	80	77	74	67	126	71	31	146	81	100	110	111
alpha_rarefaction_6791_6.txt	6	6791	151	145	99	94	132	97	77	114	129	96	97	110	228	49	61	51	68	79	65	138	122	136	111	90	97	32	81	39	39	71	69	101	95	53	61	82	80	78	57	125	74	30	142	73	105	120	101
alpha_rarefaction_6791_7.txt	7	6791	153	121	101	108	138	100	69	123	125	107	111	108	215	45	55	50	84	76	77	136	115	137	117	86	102	42	75	32	30	88	61	100	93	63	62	81	76	83	62	130	71	35	144	80	98	117	113
alpha_rarefaction_6791_8.txt	8	6791	143	133	111	108	129	109	61	105	131	98	100	110	225	47	71	57	75	76	74	144	118	138	117	87	102	41	79	33	28	74	71	95	85	63	60	74	79	89	64	124	80	39	136	78	110	109	108
alpha_rarefaction_6791_9.txt	9	6791	166	123	108	112	121	113	75	103	125	98	102	107	219	43	55	43	81	81	61	140	124	153	113	84	105	40	74	35	36	78	78	99	89	60	62	81	87	79	58	133	81	32	145	77	106	112	119
Average Obs at 6791			150.4	131.2	104	105.2	132.3	107.8	70.8	113.5	128	100.3	100.5	106.5	223.3	41.9	63.6	48.7	81.1	76.2	68.2	136	121.9	138.1	113.4	83.9	102.1	40	75.8	37.1	32.8	77.9	71.3	99.1	91.3	60.7	61.5	79.7	80.2	79	61	129.4	76.5	32.2	145.2	76.9	101.8	117.7	108.5
alpha_rarefaction_13572_0.txt	0	13572	201	198	163	147	188	160	106	176	190	147	140	143	265	65	93	77	n/a	103	84	182	143	185	131	100	144	57	113	54	44	109	94	133	133	91	n/a	119	122	113	113	181	117	44	186	107	141	181	162
alpha_rarefaction_13572_1.txt	1	13572	203	204	155	151	193	142	98	164	174	139	132	131	258	52	101	69	n/a	115	96	189	150	202	126	107	143	51	101	50	53	100	98	137	137	84	n/a	112	112	112	96	170	120	43	198	102	139	166	155
alpha_rarefaction_13572_2.txt	2	13572	185	183	155	154	177	153	108	188	173	147	141	140	261	56	99	66	n/a	115	89	199	150	186	132	105	149	54	102	52	43	115	89	123	132	91	n/a	121	112	106	89	167	105	53	193	117	136	176	159
alpha_rarefaction_13572_3.txt	3	13572	185	183	167	148	180	151	102	182	187	153	135	131	256	55	92	70	n/a	101	92	181	144	179	135	113	144	53	108	54	49	119	91	133	138	92	n/a	118	111	116	95	166	106	44	189	115	135	166	160
alpha_rarefaction_13572_4.txt	4	13572	198	196	167	133	172	156	104	169	178	150	131	145	263	63	105	74	n/a	111	92	201	146	200	127	108	132	54	104	56	47	104	95	128	126	89	n/a	134	105	111	95	170	115	54	195	119	137	176	165
alpha_rarefaction_13572_5.txt	5	13572	188	192	164	157	186	148	110	171	177	146	131	136	255	63	113	80	n/a	109	89	174	148	195	137	111	135	65	98	60	47	106	103	131	137	89	n/a	113	107	118	99	178	120	41	189	110	137	176	153
alpha_rarefaction_13572_6.txt	6	13572	201	183	162	149	178	156	99	170	181	143	131	132	263	72	99	60	n/a	110	96	182	144	218	128	103	143	59	100	59	55	114	94	120	136	90	n/a	123	97	111	91	171	120	49	196	111	140	182	150
alpha_rarefaction_13572_7.txt	7	13572	202	190	155	147	174	150	98	174	167	143	134	135	257	61	96	63	n/a	99	89	173	153	194	132	107	145	56	106	54	35	117	104	126	122	79	n/a	125	110	117	101	169	113	52	202	118	130	171	149
alpha_rarefaction_13572_8.txt	8	13572	188	194	161	138	179	154	107	171	178	134	127	131	266	62	98	68	n/a	97	96	192	147	196	135	105	143	59	93	49	47	110	97	131	138	100	n/a	112	117	110	99	176	108	46	207	120	150	192	165
alpha_rarefaction_13572_9.txt	9	13572	194	192	157	147	186	164	104	179	191	142	134	140	255	66	108	75	n/a	114	92	183	137	192	133	106	149	54	106	58	45	111	101	138	121	100	n/a	123	114	105	97	167	109	47	206	117	142	161	155
Average Obs at 13572			194.5	191.5	160.6	147.1	181.3	153.4	103.6	174.4	179.6	144.4	133.6	136.4	259.9	61.5	100.4	70.2	#DIV/0!	107.4	91.5	185.6	146.2	194.7	131.6	106.5	142.7	56.2	103.1	54.6	46.5	110.5	96.6	130	132	90.5	#DIV/0!	120	110.7	111.9	97.5	171.5	113.3	47.3	196.1	113.6	138.7	174.7	157.3
alpha_rarefaction_20353_0.txt	0	20353	234	254	205	182	210	181	113	230	217	171	150	165	276	80	126	92	n/a	130	111	212	167	233	147	117	170	73	114	73	68	136	118	150	152	100	n/a	148	127	138	128	209	144	58	245	133	176	219	204
alpha_rarefaction_20353_1.txt	1	20353	231	240	210	184	205	189	121	234	220	191	160	154	277	68	121	82	n/a	115	109	210	158	227	142	122	181	70	125	68	56	131	128	151	162	130	n/a	141	135	147	120	211	142	70	239	133	164	225	187
alpha_rarefaction_20353_2.txt	2	20353	238	225	200	180	201	188	127	222	208	164	159	177	286	67	131	82	n/a	129	123	202	160	221	148	114	151	78	112	72	62	125	121	150	147	113	n/a	134	129	133	125	218	134	66	233	138	179	213	199
alpha_rarefaction_20353_3.txt	3	20353	233	241	197	176	200	185	119	235	221	169	158	159	290	88	110	84	n/a	120	121	216	163	236	150	113	150	66	113	75	65	127	112	147	165	111	n/a	144	127	134	117	207	140	64	240	148	173	220	185
alpha_rarefaction_20353_4.txt	4	20353	215	225	207	178	210	191	122	229	198	179	153	167	289	86	121	86	n/a	127	113	212	167	228	147	125	169	74	110	76	59	133	122	157	171	119	n/a	132	132	132	116	208	154	59	239	133	175	223	198
alpha_rarefaction_20353_5.txt	5	20353	242	259	211	184	209	198	124	231	215	176	172	161	288	74	128	84	n/a	135	97	205	164	238	149	121	168	70	114	75	70	135	118	153	169	123	n/a	151	134	134	122	212	141	56	244	132	164	216	194
alpha_rarefaction_20353_6.txt	6	20353	235	229	213	167	209	181	126	222	205	163	157	162	293	84	115	89	n/a	126	107	204	168	240	137	120	177	64	117	80	66	139	115	158	150	115	n/a	150	134	136	130	217	143	66	235	128	172	227	187
alpha_rarefaction_20353_7.txt	7	20353	218	230	206	182	210	194	122	213	216	178	148	165	280	88	112	81	n/a	125	110	204	158	229	145	120	168	70	123	73	66	133	125	160	157	118	n/a	154	129	133	121	207	130	63	248	132	166	221	182
alpha_rarefaction_20353_8.txt	8	20353	229	230	219	174	216	180	131	234	226	170	147	159	283	85	127	86	n/a	114	113	219	173	234	148	121	174	73	119	70	68	124	116	163	155	113	n/a	133	137	135	127	200	141	59	226	143	186	224	196
alpha_rarefaction_20353_9.txt	9	20353	239	241	211	169	205	192	117	234	210	177	155	156	289	74	119	80	n/a	116	115	217	159	230	154	116	173	72	110	74	66	121	115	159	160	116	n/a	148	145	120	103	204	130	54	232	131	170	211	185
Average Obs at 20353			231.4	237.4	207.9	177.6	207.5	187.9	122.2	228.4	213.6	173.8	155.9	162.5	285.1	79.4	121	84.6	#DIV/0!	123.7	111.9	210.1	163.7	231.6	146.7	118.9	168.1	71	115.7	73.6	64.6	130.4	119	154.8	158.8	115.8	#DIV/0!	143.5	132.9	134.2	120.9	209.3	139.9	61.5	238.1	135.1	172.5	219.9	191.7
alpha_rarefaction_27134_0.txt	0	27134	267	297	257	199	228	221	149	253	247	206	162	186	311	103	138	100	n/a	157	123	243	181	256	161	130	185	87	132	84	77	158	135	174	188	133	n/a	167	148	154	126	228	154	74	280	157	201	252	225
alpha_rarefaction_27134_1.txt	1	27134	262	279	244	199	237	222	146	280	243	194	168	195	306	109	146	97	n/a	170	135	244	179	251	156	131	193	83	129	85	71	144	140	180	194	141	n/a	167	154	156	142	254	164	75	272	161	189	266	229
alpha_rarefaction_27134_2.txt	2	27134	258	280	266	207	234	208	136	271	249	203	174	184	303	94	138	97	n/a	161	135	228	178	270	162	129	194	80	125	84	68	152	133	172	187	142	n/a	166	166	159	144	234	157	70	250	160	194	270	223
alpha_rarefaction_27134_3.txt	3	27134	258	291	249	212	225	213	146	258	227	196	172	175	306	88	136	103	n/a	149	130	236	178	268	155	130	182	77	136	82	75	139	128	166	189	147	n/a	157	159	152	140	229	167	75	262	154	202	260	208
alpha_rarefaction_27134_4.txt	4	27134	270	286	246	199	235	216	136	259	240	198	173	184	309	97	131	102	n/a	152	128	247	175	263	159	130	193	82	134	80	80	146	140	175	201	135	n/a	175	156	161	140	238	172	77	281	150	202	265	225
alpha_rarefaction_27134_5.txt	5	27134	251	290	238	191	249	203	137	280	240	193	179	182	305	89	132	103	n/a	146	140	221	179	262	155	131	199	88	130	87	73	146	136	183	184	133	n/a	175	162	161	148	243	164	76	269	154	193	261	217
alpha_rarefaction_27134_6.txt	6	27134	253	287	250	188	231	216	150	273	225	201	171	178	311	95	149	112	n/a	151	129	228	182	254	159	128	192	79	127	88	77	144	145	163	186	134	n/a	185	149	153	147	225	152	74	255	162	195	272	227
alpha_rarefaction_27134_7.txt	7	27134	292	275	238	198	233	215	143	263	220	195	170	178	301	101	128	101	n/a	159	126	235	181	264	169	124	184	80	131	88	70	143	136	174	181	144	n/a	166	160	158	149	239	176	73	267	151	194	260	226
alpha_rarefaction_27134_8.txt	8	27134	260	273	236	210	231	203	132	269	240	195	179	181	310	99	146	101	n/a	158	132	235	176	261	156	131	184	77	142	77	79	153	126	172	183	149	n/a	167	145	157	143	238	168	63	265	163	198	270	205
alpha_rarefaction_27134_9.txt	9	27134	264	283	241	199	226	206	138	268	234	190	165	175	309	91	146	92	n/a	159	130	241	174	248	157	130	189	90	130	82	75	147	139	169	177	143	n/a	160	148	163	150	241	150	75	259	153	193	265	224
Average Obs at 27134			263.5	284.1	246.5	200.2	232.9	212.3	141.3	267.4	236.5	197.1	171.3	181.8	307.1	96.6	139	100.8	#DIV/0!	156.2	130.8	235.8	178.3	259.7	158.9	129.4	189.5	82.3	131.6	83.7	74.5	147.2	135.8	172.8	187	140.1	#DIV/0!	168.5	154.7	157.4	142.9	236.9	162.4	73.2	266	156.5	196.1	264.1	220.9
alpha_rarefaction_33915_0.txt	0	33915	288	340	288	228	244	235	155	298	269	217	189	206	n/a	109	159	113	n/a	176	154	265	183	282	174	135	206	91	147	100	88	166	152	189	210	173	n/a	194	170	171	152	257	181	78	303	174	210	292	247
alpha_rarefaction_33915_1.txt	1	33915	289	319	286	219	251	242	155	303	257	228	180	202	n/a	100	147	111	n/a	167	149	269	189	285	176	140	209	92	149	96	77	168	156	196	208	164	n/a	191	176	177	157	255	190	85	303	163	216	289	236
alpha_rarefaction_33915_2.txt	2	33915	302	333	294	218	252	223	155	298	267	202	186	198	n/a	109	148	114	n/a	166	144	261	190	289	167	142	201	92	146	94	77	164	154	191	215	162	n/a	187	164	172	158	257	180	89	293	163	215	303	253
alpha_rarefaction_33915_3.txt	3	33915	296	335	265	219	255	240	154	308	257	213	193	200	n/a	101	153	115	n/a	187	146	263	189	291	164	145	213	93	144	95	86	160	152	186	205	165	n/a	189	175	172	151	258	189	88	298	170	226	290	255
alpha_rarefaction_33915_4.txt	4	33915	293	320	284	218	248	239	159	317	255	214	186	210	n/a	107	149	113	n/a	187	146	259	189	291	171	132	209	89	146	96	83	156	156	191	200	158	n/a	197	172	175	160	252	189	81	295	187	218	294	241
alpha_rarefaction_33915_5.txt	5	33915	279	331	279	216	260	213	156	301	264	219	185	209	n/a	102	161	112	n/a	169	151	256	186	292	173	141	209	86	149	96	85	158	160	187	212	161	n/a	195	171	166	163	256	187	93	289	178	219	306	254
alpha_rarefaction_33915_6.txt	6	33915	296	325	293	220	246	235	158	297	260	204	181	199	n/a	104	164	117	n/a	165	149	262	186	281	168	133	203	94	150	95	82	170	150	178	206	161	n/a	192	176	189	173	262	179	74	293	169	212	293	236
alpha_rarefaction_33915_7.txt	7	33915	292	332	286	214	259	243	149	317	258	218	183	199	n/a	100	158	106	n/a	165	148	253	188	293	158	141	209	90	143	96	93	161	157	187	205	162	n/a	195	168	169	159	254	179	80	309	171	225	296	259
alpha_rarefaction_33915_8.txt	8	33915	282	327	287	224	259	235	158	320	253	209	183	207	n/a	115	161	113	n/a	179	138	245	186	285	166	140	211	92	137	93	75	162	156	183	217	170	n/a	199	174	168	157	257	183	81	303	184	219	295	243
alpha_rarefaction_33915_9.txt	9	33915	289	304	278	222	254	237	143	297	242	206	186	198	n/a	120	155	112	n/a	168	143	256	188	271	166	137	211	93	157	92	87	162	144	184	219	154	n/a	189	166	167	152	264	194	78	299	166	213	293	244
Average Obs at 33915			290.6	326.6	284	219.8	252.8	234.2	154.2	305.6	258.2	213	185.2	202.8	#DIV/0!	106.7	155.5	112.6	#DIV/0!	172.9	146.8	258.9	187.4	286	168.3	138.6	208.1	91.2	146.8	95.3	83.3	162.7	153.7	187.2	209.7	163	#DIV/0!	192.8	171.2	172.6	158.2	257.2	185.1	82.7	298.5	172.5	217.3	295.1	246.8
alpha_rarefaction_40696_0.txt	0	40696	310	374	318	238	273	252	183	337	266	244	191	219	n/a	126	174	128	n/a	171	166	289	n/a	310	179	144	223	n/a	155	105	97	173	183	208	229	186	n/a	202	191	191	170	288	199	91	320	178	229	330	278
alpha_rarefaction_40696_1.txt	1	40696	315	377	314	242	264	252	177	359	275	231	189	216	n/a	112	176	127	n/a	186	166	270	n/a	304	178	146	225	n/a	169	105	91	173	174	201	229	179	n/a	210	192	190	172	279	204	85	318	194	229	324	275
alpha_rarefaction_40696_2.txt	2	40696	311	360	288	242	270	245	170	335	281	227	191	214	n/a	121	161	129	n/a	181	165	268	n/a	304	178	145	221	n/a	156	104	87	184	166	194	218	187	n/a	218	192	197	177	285	198	89	317	186	224	325	276
alpha_rarefaction_40696_3.txt	3	40696	310	351	338	243	260	247	166	342	269	232	204	227	n/a	117	164	126	n/a	182	162	287	n/a	311	179	147	224	n/a	170	104	86	171	169	205	230	178	n/a	212	188	196	174	284	203	92	305	193	234	322	275
alpha_rarefaction_40696_4.txt	4	40696	309	370	315	239	272	260	166	319	261	231	196	223	n/a	116	165	123	n/a	186	160	268	n/a	299	173	148	226	n/a	155	94	89	173	171	200	234	182	n/a	220	189	197	175	285	205	89	321	181	228	331	274
alpha_rarefaction_40696_5.txt	5	40696	311	370	286	236	272	257	165	342	269	238	185	215	n/a	125	173	122	n/a	186	158	291	n/a	305	172	148	233	n/a	154	105	88	173	169	205	231	180	n/a	222	188	198	166	283	202	88	314	198	230	325	279
alpha_rarefaction_40696_6.txt	6	40696	319	367	301	243	271	272	168	341	262	225	193	212	n/a	117	174	126	n/a	186	162	261	n/a	305	183	151	231	n/a	156	104	94	184	169	200	226	174	n/a	213	185	194	179	284	188	91	332	183	244	330	275
alpha_rarefaction_40696_7.txt	7	40696	305	359	308	229	270	257	167	327	270	229	181	219	n/a	118	184	128	n/a	195	167	271	n/a	301	175	138	233	n/a	156	104	99	167	167	197	225	191	n/a	214	191	194	170	280	189	87	313	187	237	325	262
alpha_rarefaction_40696_8.txt	8	40696	333	345	307	239	268	248	168	329	279	226	196	207	n/a	131	167	125	n/a	191	161	280	n/a	318	174	151	230	n/a	154	102	96	157	167	205	228	192	n/a	212	179	192	171	283	206	95	321	177	239	316	267
alpha_rarefaction_40696_9.txt	9	40696	313	355	329	232	266	256	170	320	256	230	205	222	n/a	118	172	128	n/a	180	156	267	n/a	317	182	142	229	n/a	162	102	93	174	163	202	228	184	n/a	201	189	189	175	282	202	88	330	181	246	322	266
Average Obs at 40696			313.6	362.8	310.4	238.3	268.6	254.6	170	335.1	268.8	231.3	193.1	217.4	#DIV/0!	120.1	171	126.2	#DIV/0!	184.4	162.3	275.2	#DIV/0!	307.4	177.3	146	227.5	#DIV/0!	158.7	102.9	92	172.9	169.8	201.7	227.8	183.3	#DIV/0!	212.4	188.4	193.8	172.9	283.3	199.6	89.5	319.1	185.8	234	325	272.7
alpha_rarefaction_47477_0.txt	0	47477	331	390	365	253	277	267	183	371	292	246	213	234	n/a	138	183	n/a	n/a	196	168	302	n/a	328	184	156	230	n/a	165	113	93	187	192	221	244	199	n/a	245	204	n/a	185	n/a	217	97	347	194	248	343	278
alpha_rarefaction_47477_1.txt	1	47477	335	404	348	257	277	282	181	370	286	244	214	230	n/a	127	193	n/a	n/a	201	172	287	n/a	322	187	153	234	n/a	159	111	103	186	180	212	249	208	n/a	238	202	n/a	188	n/a	214	92	354	198	256	357	286
alpha_rarefaction_47477_2.txt	2	47477	339	393	332	250	286	279	186	368	291	242	208	229	n/a	136	181	n/a	n/a	208	168	278	n/a	323	185	152	234	n/a	160	114	103	181	184	220	237	196	n/a	228	204	n/a	184	n/a	214	100	343	203	259	348	289
alpha_rarefaction_47477_3.txt	3	47477	319	399	341	257	283	269	186	375	267	238	207	232	n/a	126	183	n/a	n/a	194	163	293	n/a	316	187	153	238	n/a	152	113	103	194	181	217	250	199	n/a	225	199	n/a	190	n/a	210	97	349	204	252	353	297
alpha_rarefaction_47477_4.txt	4	47477	322	405	338	255	283	280	186	355	281	244	215	245	n/a	131	186	n/a	n/a	201	180	291	n/a	344	185	153	235	n/a	169	111	102	188	194	220	251	199	n/a	236	203	n/a	187	n/a	216	95	342	205	249	341	293
alpha_rarefaction_47477_5.txt	5	47477	337	390	320	252	285	267	187	354	284	246	207	219	n/a	127	182	n/a	n/a	194	168	293	n/a	329	184	149	237	n/a	165	111	95	184	189	221	242	206	n/a	238	204	n/a	190	n/a	220	97	352	202	249	349	298
alpha_rarefaction_47477_6.txt	6	47477	340	380	334	253	274	280	182	382	288	240	209	233	n/a	132	188	n/a	n/a	216	171	276	n/a	334	185	149	231	n/a	156	110	96	181	181	215	246	200	n/a	241	202	n/a	190	n/a	218	103	346	197	261	351	286
alpha_rarefaction_47477_7.txt	7	47477	326	398	360	258	271	269	179	377	290	244	212	225	n/a	133	186	n/a	n/a	198	171	305	n/a	328	185	152	240	n/a	163	111	99	176	185	229	251	197	n/a	242	204	n/a	190	n/a	212	102	356	195	249	348	283
alpha_rarefaction_47477_8.txt	8	47477	337	405	342	249	283	282	187	366	281	248	200	228	n/a	126	183	n/a	n/a	219	168	291	n/a	311	188	153	236	n/a	163	109	94	191	190	217	244	209	n/a	235	203	n/a	184	n/a	215	103	345	202	252	350	294
alpha_rarefaction_47477_9.txt	9	47477	331	393	355	246	284	278	192	370	290	245	215	233	n/a	126	184	n/a	n/a	197	173	285	n/a	323	181	155	239	n/a	162	110	99	179	172	219	243	206	n/a	226	203	n/a	189	n/a	214	91	357	213	256	349	284
Average Obs at 47477			331.7	395.7	343.5	253	280.3	275.3	184.9	368.8	285	243.7	210	230.8	#DIV/0!	130.2	184.9	#DIV/0!	#DIV/0!	202.4	170.2	290.1	#DIV/0!	325.8	185.1	152.5	235.4	#DIV/0!	161.4	111.3	98.7	184.7	184.8	219.1	245.7	201.9	#DIV/0!	235.4	202.8	#DIV/0!	187.7	#DIV/0!	215	97.7	349.1	201.3	253.1	348.9	288.8
alpha_rarefaction_54258_0.txt	0	54258	363	437	375	261	299	293	204	400	296	256	220	244	n/a	140	182	n/a	n/a	222	185	315	n/a	337	193	159	250	n/a	185	n/a	104	192	205	231	257	217	n/a	249	n/a	n/a	n/a	n/a	227	106	359	221	270	378	313
alpha_rarefaction_54258_1.txt	1	54258	360	428	357	266	289	294	191	400	292	255	209	245	n/a	126	189	n/a	n/a	211	185	304	n/a	340	192	161	250	n/a	176	n/a	109	198	185	225	263	216	n/a	248	n/a	n/a	n/a	n/a	227	105	350	211	270	379	310
alpha_rarefaction_54258_2.txt	2	54258	350	437	371	266	296	296	191	403	311	253	211	249	n/a	136	184	n/a	n/a	216	190	319	n/a	336	190	158	252	n/a	185	n/a	110	185	183	231	258	217	n/a	247	n/a	n/a	n/a	n/a	227	107	360	215	271	378	304
alpha_rarefaction_54258_3.txt	3	54258	356	428	367	267	297	297	197	394	292	256	212	237	n/a	139	182	n/a	n/a	218	182	306	n/a	342	191	159	247	n/a	171	n/a	104	195	184	231	255	215	n/a	260	n/a	n/a	n/a	n/a	227	102	364	215	261	367	311
alpha_rarefaction_54258_4.txt	4	54258	356	410	354	262	286	295	199	398	288	257	227	245	n/a	148	194	n/a	n/a	211	178	306	n/a	344	193	159	248	n/a	169	n/a	107	202	189	233	259	211	n/a	244	n/a	n/a	n/a	n/a	226	105	360	218	266	378	307
alpha_rarefaction_54258_5.txt	5	54258	351	427	366	258	295	297	193	396	297	259	229	238	n/a	145	199	n/a	n/a	232	183	311	n/a	347	191	159	251	n/a	178	n/a	105	199	201	232	266	214	n/a	249	n/a	n/a	n/a	n/a	227	99	363	215	272	379	308
alpha_rarefaction_54258_6.txt	6	54258	356	420	374	260	298	289	199	400	296	253	225	240	n/a	145	193	n/a	n/a	224	180	309	n/a	342	191	158	248	n/a	180	n/a	108	198	199	230	261	218	n/a	250	n/a	n/a	n/a	n/a	227	108	366	224	269	377	314
alpha_rarefaction_54258_7.txt	7	54258	354	434	363	270	294	293	202	387	295	257	227	250	n/a	134	193	n/a	n/a	211	182	285	n/a	338	190	160	244	n/a	184	n/a	107	189	195	228	264	214	n/a	256	n/a	n/a	n/a	n/a	227	103	366	211	275	377	314
alpha_rarefaction_54258_8.txt	8	54258	351	420	368	267	303	288	194	395	286	254	226	244	n/a	160	198	n/a	n/a	220	184	311	n/a	345	190	156	245	n/a	180	n/a	109	194	186	235	267	217	n/a	246	n/a	n/a	n/a	n/a	227	112	362	208	266	375	301
alpha_rarefaction_54258_9.txt	9	54258	359	425	390	269	289	293	196	387	311	257	226	243	n/a	143	192	n/a	n/a	208	174	307	n/a	351	190	156	246	n/a	177	n/a	112	192	183	232	267	215	n/a	259	n/a	n/a	n/a	n/a	227	109	371	213	266	370	312
Average Obs at 54258			355.6	426.6	368.5	264.6	294.6	293.5	196.6	396	296.4	255.7	221.2	243.5	#DIV/0!	141.6	190.6	#DIV/0!	#DIV/0!	217.3	182.3	307.3	#DIV/0!	342.2	191.1	158.5	248.1	#DIV/0!	178.5	#DIV/0!	107.5	194.4	191	230.8	261.7	215.4	#DIV/0!	250.8	#DIV/0!	#DIV/0!	#DIV/0!	#DIV/0!	226.9	105.6	362.1	215.1	268.6	375.8	309.4
[truncated: 20 more columns]
