# Supplementary material for: Association of high-risk sexual behaviour with diversity of the vaginal microbiota and abundance of Lactobacillus
Source: PLoS One. 2017 Nov 2;12(11):e0187612. doi: 10.1371/journal.pone.0187612 (PMC5667760; doi:10.1371/journal.pone.0187612)
Supplement: S4 Table — Table containing Chao1 Richness rarefactions and iterations. (XLSX) [file pone.0187612.s007.xlsx]

## Sheet: Chao1
	iteration	sequences per sample	CK12	CK13	CK14	CK15	CK16	CK17	CK18	CK19	CK1B.2	CK20	CK21	CK22	CK23	CK24	CK25	CK26	CK27	CK28	CK29	CK2B.1	CK30	CK31	CK32	CK33	CK34	CK35	CK36	CK37	CK38	CK39	CK3A	CK40	CK41	CK42	CK43	CK44	CK45	CK46	CK47	CK48	CK49	CK4A	CK50	CK51	CK52	CK53	CK54
alpha_rarefaction_10_0.txt	0	10	6.5	4.5	4.5	7	23	6.2	4	9	1	3	12	13	23	1	2	4	4	4	8	2	12	5.5	3	3	4	4	6.5	1	1	1	4	9	3	3	2	6.5	9	4	2	7	1	1	8	2	4	5	4
alpha_rarefaction_10_1.txt	1	10	9	4.5	3	4.5	12	3	3	4	4	3	5.5	8.5	22	1	4	3	2	3	7	7	12	22	3	4	11	1	7	2	1	2	4.5	11	6.5	3	2	11	8	4	1	4.5	4	1	13	7	5.5	3	5
alpha_rarefaction_10_2.txt	2	10	9	5	3	9	7	9	4.5	5.33333	4	3	3	7	13	1	1	4	2	4.5	16	4	13	7	16	7	1	1	4	1	1	4	7	16	9	4	1	3	3	7	2	16	1	1	12	7	11	5.33333	3
alpha_rarefaction_10_3.txt	3	10	11	4.5	3	4	12	5.33333	2	12	4	11	4	12	22	1	1	3	2	7	7	11	9	12	12	5.33333	7	1	11	2	1	2	7	12	11	2	1	5	6.5	1	1	12	7	1	7	11	11	3	2
alpha_rarefaction_10_4.txt	4	10	9	8	3	9	8.5	9	2	11	1	3	8	13	9	1	1	5.5	3	4.5	12	1	7	4	16	3	4	1	3	1	1	3	4.5	9	4.5	2	2	9	6.5	11	1	13	2	1	6.5	4	3	4	3
alpha_rarefaction_10_5.txt	5	10	16	3	3	4	6.5	7	4	5.5	2	3	5.33333	8.5	23	2	1	3	2	3	8.5	4	5.5	4.5	6.5	1	2	2	7	1	1	2	7	9	6.5	2	2	8	7	7	7	13	2	1	12	2	5	7	4
alpha_rarefaction_10_6.txt	6	10	22	5	3	6.5	6.5	9	2	5	2	7	11	13	13	4	1	3	4.5	8	9	2	8	22	6.5	2	4	1	9	1	1	2	5	6.5	9	6.5	1	7	5	4	2	13	1	1	13	4	22	8	5
alpha_rarefaction_10_7.txt	7	10	9	3	5	5	13	3	4.5	3	2	5.5	5.5	16	55	1	1	5	2	4.5	5	4	22	16	6.5	4	2	1	2	1	4	2	2	13	11	11	2	2	16	4	1	16	4	1	6.5	2	7	5	3
alpha_rarefaction_10_8.txt	8	10	6.5	5	5	4.5	6.2	9	4	9	1	4.5	5.33333	13	22	2	2	5	1	2	12	4.5	6.5	9	6.5	4	2	1	9	1	1	2	2	11	4	11	1	23	7	4	1	4	2	1	12	7	4	7	2
alpha_rarefaction_10_9.txt	9	10	7	4	4	4.5	7	9	3	7	11	3	3	23	22	2	2	4	1	8	5.5	11	9	22	22	2	2	1	16	2	1	4	1	7	7	2	1	9	7	2	1	16	2	1	9	2	4	7	3
AVERAGE Chao1 at 10			10.5	4.65	3.65	5.8	10.17	6.95333	3.3	7.08333	3.2	4.6	6.26667	12.7	22.4	1.6	1.6	3.95	2.35	4.85	9	5.05	10.4	12.4	9.8	3.53333	3.9	1.4	7.45	1.3	1.3	2.4	4.4	10.35	7.15	4.65	1.5	8.35	7.5	4.8	1.9	11.45	2.6	1	9.9	4.8	7.65	5.43333	3.4
alpha_rarefaction_6791_0.txt	0	6791	297.375	307.875	276.667	172.2	190.474	220.2	148.667	340	233.2	219	144.571	190	252.025	76.1111	123	176	145.75	114.273	194	251.235	127.5	364.6	131.652	100.25	181.5	85.625	139.545	94.2	123.75	186.1	121.375	147.1	270.111	160.167	192.2	144.364	162.667	141.111	122	227.909	193.8	69	296.938	127.5	149.667	248.333	159.895
alpha_rarefaction_6791_1.txt	1	6791	215.107	264.714	271	177.667	204.391	238	154.111	186	240.882	182.773	150.556	199.083	291.957	120.2	101.167	94.6	154.231	198.8	96.5455	207.316	155.059	239.577	126.4	101	159.333	57.125	103.25	95.1667	97.25	173	237.429	150.231	114	115.125	177.167	121.75	109.25	166.875	123.667	294.3	169	50.6667	278.913	133.929	162	213.65	194.812
alpha_rarefaction_6791_2.txt	2	6791	266.556	267.957	313.083	200.545	209.55	224.545	120.867	269.364	196.808	174.25	209.875	190.571	284.417	153	177.167	109.25	123	178.5	98	218.65	157.316	304	161.583	111.909	156.5	78.5	98.0833	92.75	71.3333	123.1	288	125.375	156.688	133.364	222.667	176.6	119.545	242.667	162	392.5	200.75	84.6	256.895	162.875	161.056	217.5	233.353
alpha_rarefaction_6791_3.txt	3	6791	238.235	249.222	263.364	175.056	221.556	223.231	218.429	229.375	247.556	200.647	185.1	156.1	283.913	85.6	145	76.1111	133.5	135	279	162.44	166.154	252.5	159.75	111.067	139	123.333	96.2143	92.2	82.6	151	155.5	173.333	238	140.143	149.667	174	151.6	130.111	121.75	301.1	182.625	48.125	266.895	130.5	330	330.2	351.667
alpha_rarefaction_6791_4.txt	4	6791	225.176	421.5	290.25	264.583	200.217	196.556	116.6	336.4	256.176	187.65	125.556	202.6	299.292	71	110.571	77	167	211.667	109.429	306.077	153.4	182	145	182.143	170.067	80	156.143	63.1111	82.5	147	186	146.5	165.5	174	227	176.667	111.833	128.111	165.857	219.353	193.6	88.2	314.571	98	179.2	325.2	288.5
alpha_rarefaction_6791_5.txt	5	6791	243.55	335.5	237	274.583	228.429	258.188	105.545	395.111	258	149	150.25	148.583	252.037	89.2	199.333	112	127.462	130.667	145.429	226.316	154.167	198.55	156.333	94	160.038	64.3333	134.125	65.1429	102	208.462	117.75	168.5	146.714	308	208.2	245	135.125	120.5	135.333	204	115.4	69	249.545	147.6	155	240.2	210.526
alpha_rarefaction_6791_6.txt	6	6791	289.188	340.8	323	229.143	221.438	174.214	117.071	210.316	282.214	191.4	175	174.5	285.033	172.5	96.4286	109	93	209	115.75	225.143	161.667	224.773	140.077	117.067	203.909	77.3333	155.375	114	114.6	141.909	108.545	150.583	220.273	84.625	166.857	176.6	142	156.75	119.333	240.909	145.75	77.5	295.214	151.75	184.688	266.625	229.333
alpha_rarefaction_6791_7.txt	7	6791	266.9	196.64	231.2	230.214	235.235	166.353	149.143	439.667	174.038	204.65	187.562	168	281.3	157.2	97	104	126	212.667	194.143	212	142.067	236.526	135.9	113.067	156.474	78.1429	104.077	56	107	161.667	142.25	174.1	246.125	114	154.625	163.091	101.091	141.583	111.583	236.938	157.1	61.25	262.588	124.4	196.273	365.5	209.316
alpha_rarefaction_6791_8.txt	8	6791	236.882	250.037	293.571	168.714	202.5	223.231	100.545	211.4	233.789	151.125	151.25	169.125	256.935	140.5	123.929	132.429	141.111	143.364	197.5	240.13	149	315.5	157.071	110.4	208.071	74	112.214	75.75	73.3333	160	121.75	146.667	167.091	104.333	183.5	191.167	172.5	214.333	199.143	182.235	174.091	72.3333	219.182	201	178.9	227.188	209.667
alpha_rarefaction_6791_9.txt	9	6791	427.769	239.368	288.462	234	173.556	210.235	130.5	171.056	221.316	151	201	215.1	256.84	148.6	95.6	62	118.188	261.6	107	341.25	147.619	328.556	142	135	166.25	148.333	128.375	82.5	66	168	170.625	173.1	158.462	105.091	218	222.429	169	153.1	121	270.75	160.615	59.1429	253.476	147.909	147.25	283.909	284.667
AVERAGE Chao1 at 6791			270.674	287.361	278.76	212.671	208.734	213.475	136.148	278.869	234.398	181.149	168.072	181.366	274.375	121.391	126.92	105.239	132.924	179.554	153.68	239.056	151.395	264.658	145.577	117.59	170.114	86.6726	122.74	83.0821	92.0367	162.024	164.922	155.549	188.296	143.885	189.988	179.167	137.461	159.514	138.167	256.999	169.273	67.9818	269.422	142.546	184.403	271.83	237.174
alpha_rarefaction_13572_0.txt	0	13572	383.045	440.357	379.045	227	309.536	302.8	246	436	329.857	245.308	212.545	300.583	367	177.875	220.5	163	n/a	201.077	128	262	178.062	274.062	160.25	109	259	150.5	253	100.5	98.1667	180.55	170.154	273	358.083	250.6	n/a	304.769	274.5	263.273	213.5	284.552	306.833	81.5	306.652	209.214	251.55	412.875	311.64
alpha_rarefaction_13572_1.txt	1	13572	330.6	450.033	319.538	220.333	258.538	322.067	145.3	380.045	297.24	192.323	195.143	183.105	332.391	101.6	191.588	110.333	n/a	253.667	168.769	286.533	213.077	396.04	145.714	156.583	237.917	85.5	176.25	77.2727	146.5	151.476	159.5	251	275.316	166.091	n/a	230	206.231	289.333	173	300.789	243.474	80.5	328.536	160.235	251	344.25	307.292
alpha_rarefaction_13572_2.txt	2	13572	293.043	338.2	329.417	259	283.5	261.04	214.071	410.231	242.194	188.325	267	271.615	318.097	122	180.053	223.5	n/a	272.583	183.6	397.042	216.231	325.44	165.462	128.882	216.345	83.5455	157.5	124.5	106	193.714	152.909	205.091	380.5	239.5	n/a	306.769	214.083	278.25	266.333	286.455	228.75	158	331.556	239	172.75	354.6	389.353
alpha_rarefaction_13572_3.txt	3	13572	307.773	434.217	357.778	298	283.542	269.75	229.5	476.3	297.029	249.464	230.4	193.667	332	145	165.929	148.111	n/a	212.364	174.5	256.303	181.188	258.441	168.214	150	220.241	80.2727	178.714	96	142.5	241.353	149.583	220.5	284.053	358	n/a	288.077	276.75	213.235	176.059	460.545	220	67	306.04	252.75	199.167	430.056	334
alpha_rarefaction_13572_4.txt	4	13572	337.44	479.885	427	204.292	219.838	255.107	179.2	497.312	253.176	271.917	168.435	243.333	422.75	186.75	278.333	209.143	n/a	217.4	157	303.529	171.143	348.833	150	137.176	209.773	86.5	157.812	92.9091	86	153.043	230.125	209.667	231.056	285.857	n/a	431.5	208.5	202.867	171.556	304.167	212.5	137.25	403.143	241.062	213	382.25	297
alpha_rarefaction_13572_5.txt	5	13572	327.333	352.588	322.433	377.059	289.542	247.043	192.875	416.286	287.036	231.038	217.125	228.812	308	123	193.455	174	n/a	227.462	180.111	258.37	185.143	381.24	180.154	152.625	290.077	194	144.867	112.8	109.143	174.9	243	225.714	305.812	309	n/a	223.2	176.462	307.091	175	348.15	254.167	111.2	333.391	209	218.375	405.545	319
alpha_rarefaction_13572_6.txt	6	13572	383.045	397	393	275.556	273.577	279.24	235.111	412.55	305.5	222.444	189.8	230.429	328.556	226.429	239	114.375	n/a	299.1	174.833	369.688	179.2	387.941	164.909	122.895	204	111.8	147.571	100.333	150.143	196.65	165.75	175.714	355.231	215.273	n/a	253.333	122.588	332.25	169	296.143	217.65	115.429	296.1	201.462	228.773	476.3	232.125
alpha_rarefaction_13572_7.txt	7	13572	294.571	404.107	316	243.13	246	281.4	206.1	402.391	253.25	187	189.435	242.647	364.647	116.5	145.5	121.667	n/a	271.25	140.231	245.333	201.235	308.219	198	168.75	276.4	77.6667	169.588	88.3636	56.8571	168.333	202.429	205.615	261.5	667	n/a	384.091	212.545	239	241.769	268.4	243.714	110.667	470.235	248.2	199.391	339.115	237.138
alpha_rarefaction_13572_8.txt	8	13572	324.5	359.455	458.556	191.323	270.286	239.2	213	591.429	292	221.143	182.647	203.059	392.556	234.5	180.5	119	n/a	180.154	285.429	315.24	207	355.5	171.25	130.2	204.107	129.125	156	70.0833	119.5	216.4	170.929	237	263.143	271.909	n/a	336	215.429	405	184.556	309	248.769	88	464.55	221.667	357.562	373.667	450.2
alpha_rarefaction_13572_9.txt	9	13572	356	434.778	454.059	297.353	263.903	326.273	172.056	398.565	255.31	222	317	243.312	325.714	213.857	283.231	144.462	n/a	236.062	123.5	277.667	164.067	284.941	191.667	158.5	239.231	79.0909	167.875	138.143	91.4286	195	286.625	260.214	273.5	344.125	n/a	253.059	176.667	220.909	181.176	226.032	188.8	97.75	372.286	224.647	277.05	355.13	325.15
AVERAGE Chao1 at 13572			333.735	409.062	375.683	259.305	269.826	278.392	203.321	442.111	281.259	223.096	216.953	234.056	349.171	164.751	207.809	152.759	#DIV/0!	237.112	171.597	297.171	189.635	332.066	169.562	141.461	235.709	107.8	170.918	100.09	110.624	187.142	193.1	226.352	298.819	310.735	#DIV/0!	301.08	208.375	275.121	195.195	308.423	236.466	104.73	361.249	220.724	236.862	387.379	320.29
alpha_rarefaction_20353_0.txt	0	20353	396.857	612.625	496.667	330.75	326.906	339.143	173.273	473.833	310.718	236	205.25	255.435	337.385	200.545	207.375	177	n/a	213.2	206.4	298.719	270.5	326	190.154	150	332	143.909	192.833	128.714	119.25	229.261	319.6	241.833	278.136	219.25	n/a	326.5	249.214	315.5	222.917	365.107	262.75	141.25	410	235.789	287.724	473.517	366.303
alpha_rarefaction_20353_1.txt	1	20353	384.323	619.615	444.469	307.103	276.323	297.182	197	681	316.486	292.528	275.556	232.714	345.875	138.3	174	145.077	n/a	242.154	223.231	308.276	193	333.95	171	197.25	289.966	167.5	239.231	179	118.333	190.111	303.231	269	340.143	309.105	n/a	295.167	253.588	344.5	211.636	367.107	228.25	169	408.941	288.077	245.357	459.469	339
alpha_rarefaction_20353_2.txt	2	20353	444.357	492.241	377.219	401.4	276.086	310.375	233.105	449.941	300.25	217.469	258.048	304.217	378.125	106.667	222.636	217.143	n/a	244.556	224.667	261.757	191.316	304	226	135.938	206.038	142.5	164	116.4	154.625	205.455	224.312	234	277.333	321	n/a	257.474	221.812	310.5	225.625	416	233.043	171.111	407.138	220.5	374.8	455	426.5
alpha_rarefaction_20353_3.txt	3	20353	391.433	548.667	537	315.44	330.565	302.345	200.059	564	314.238	253.406	233.136	247.5	409.455	202.067	157.04	132.235	n/a	179.913	272.867	306.618	219.438	425.033	194.4	158.091	191.778	136	189.154	150.25	94.1765	207.455	247	304.583	306.792	300.091	n/a	349.4	246.25	236.143	222.056	321.219	270.565	116.5	429.871	274.136	293	429.182	410
alpha_rarefaction_20353_4.txt	4	20353	308.364	452.364	453.303	374.895	341.667	315.5	213.833	548.7	261.405	269.033	216.84	245.792	428.333	219	223.789	152	n/a	198.292	231.462	312.1	231.688	358.812	217.3	224	261.125	120.312	162.5	154.273	137.75	188.1	200.158	242.955	383.619	306.714	n/a	330.214	333.6	278.625	234.071	417.3	320.136	223	398.182	238.056	257.833	494.552	370.774
alpha_rarefaction_20353_5.txt	5	20353	430.276	589.973	412.667	300.906	276	343.588	209.55	569.433	311.833	322.714	288.182	260.526	363.933	130.438	315.714	143.125	n/a	257.833	130.476	313.966	211.833	368.263	201.5	152.071	239.323	122.5	167.118	153.273	152.5	192.097	206.4	279	382.9	305.571	n/a	395.75	289.077	290.4	189.778	348.594	241.625	111.111	424.562	213.476	291.217	454.034	314.441
alpha_rarefaction_20353_6.txt	6	20353	433.115	514.75	471.333	270.542	270.568	289.966	236.625	509.452	284	205.778	230.75	334.5	459.316	179.4	194.8	274.625	n/a	321.5	209.083	296.885	248.571	422	171.364	178.583	278.786	106.273	207	197.6	195	190.848	257.583	353.5	224.286	271.4	n/a	297.957	278	270	245	382.37	262.455	148	437.222	188.273	361.056	534.276	333.25
alpha_rarefaction_20353_7.txt	7	20353	354.12	455.778	418.758	283.25	283.029	359.37	192.714	431.207	295.14	296.607	195.045	295.333	371.636	187.75	230.071	133.929	n/a	234.474	198.4	313.615	197.176	377.531	189	151	243.933	148	192.789	130	105.375	219.667	273.571	254.55	311.682	434.667	n/a	344.714	228.75	295.714	214.261	328.364	205.64	174.429	466.207	208	320	502.25	287
alpha_rarefaction_20353_8.txt	8	20353	557.312	500.933	700.136	299.125	320.429	283.121	293.714	462.487	315.385	243.7	220.667	310.867	400.3	171.125	223.13	163.214	n/a	203.438	194.059	335.906	308	388.688	222	166	230.216	138	194.2	140.3	139.75	277.214	226	301.056	283.375	270.929	n/a	271.667	332.5	269	244.3	299.387	217.607	129	384.433	285.158	351.37	408.525	352.484
alpha_rarefaction_20353_9.txt	9	20353	362.171	665.077	429.75	341.118	292.6	371.077	250	574.345	337.731	262.69	216.6	286.2	370.889	156.5	191.545	170.3	n/a	192.556	272.583	329.452	186.391	368.6	212.583	141.375	278.556	167.667	196	140.231	134.333	170.214	179.688	268.474	282.773	523.143	n/a	348.176	234.375	337	170.562	316.452	241.714	116	464.87	178.357	281	467.538	288.053
AVERAGE Chao1 at 20353			406.233	545.202	474.13	322.453	299.417	321.167	219.987	526.44	304.719	259.992	234.007	277.308	386.525	169.179	214.01	170.865	#DIV/0!	228.791	216.323	307.729	225.791	367.288	199.53	165.431	255.172	139.266	190.483	149.004	135.109	207.042	243.754	274.895	307.104	326.187	#DIV/0!	321.702	266.717	294.738	218.021	356.19	248.379	149.94	423.143	232.982	306.336	467.834	348.78
alpha_rarefaction_27134_0.txt	0	27134	505	713.216	521.273	350.667	322.528	375.5	271.773	481.357	401.688	342.5	233.87	340.286	432.538	335.364	214.25	173.667	n/a	315.913	280.583	437.455	245.474	361.319	239.833	161.167	284.4	223.111	291.6	280.857	159.5	247.444	265	377.571	309.364	295.556	n/a	402	294.625	361.562	203.773	352.091	236.833	189	508.6	260.885	339	501.487	455
alpha_rarefaction_27134_1.txt	1	27134	422.658	525.196	583.938	319.207	324.568	424.966	232.25	602.143	387.03	352.913	249.476	349.038	418.542	231.353	238.885	237	n/a	330.2	307.5	397.966	251.059	357.61	211.714	170.056	281.324	177.6	215.125	126.167	114.588	219.64	244	373.667	384.778	328.895	n/a	458.176	292.316	351.353	288.714	504.345	274.036	185	470.718	301.87	318.6	534.275	431.121
alpha_rarefaction_27134_2.txt	2	27134	457.833	757.966	538.133	310.053	341.5	402.04	254.588	539.667	367.135	294	257.2	266.452	404.077	236.583	288.353	170.5	n/a	434.188	326.154	293.167	248.5	490.676	228.231	199.909	321.217	148.333	177.556	141.4	97.3333	224	263.714	367.067	300.75	270.375	n/a	344	399.812	289.565	265.917	457.957	307.955	122.929	427.621	285.125	388.455	502.812	457.107
alpha_rarefaction_27134_3.txt	3	27134	412.5	617.233	510.732	354.676	343.607	352.794	284.75	683.037	329.529	293.333	272.5	317	460.05	154.353	225.375	286	n/a	255.5	238.5	356.677	232.474	452.763	237.333	181.231	262.5	129.5	238.667	173.111	123.75	188.038	212.176	268.143	315.848	364.556	n/a	377.059	317.053	266.261	238.308	431	326.5	165	452.781	276.773	341.531	606.161	350.5
alpha_rarefaction_27134_4.txt	4	27134	500.323	742.5	524.553	339.577	335.088	384.333	226.048	578.941	321.024	298.636	239.957	346.048	449.87	215.188	231.8	193.867	n/a	298.714	238.625	499.955	227.556	428	230.75	163	301	143.5	256.214	117.188	130.647	207.107	290.353	293.333	367.794	422.769	n/a	553.067	294.75	362.474	252.542	420	366.13	209.6	464.14	252.143	381.077	520.5	400.778
alpha_rarefaction_27134_5.txt	5	27134	366.927	608.238	541.364	309.607	349.41	335.097	221.913	618.25	345.838	270.455	244	332	440.714	266.333	250.188	161.333	n/a	383.214	257.3	302.848	234	416.341	206	194.077	322.103	158.5	188.8	209.5	129.438	214.44	287.867	323.87	295.562	330.5	n/a	505	345.474	323.273	314.136	428	272	132.438	434.154	262.043	330.308	587.25	392.1
alpha_rarefaction_27134_6.txt	6	27134	382.333	692.6	494.171	323	312.162	332.923	292.158	754.25	298.244	305.516	277.105	249.5	481.15	174.5	328.105	242	n/a	278.217	263.4	297.028	273.867	392.237	228.462	167.056	269.083	130.231	176.136	247.375	118	203	317.118	260.65	513.353	365.429	n/a	387	295.625	385.4	248.786	427.435	232.897	137.077	506.333	308.714	342.231	531.457	339.5
alpha_rarefaction_27134_7.txt	7	27134	562.278	551.857	458.658	279.079	434.474	341.667	308.667	577.583	321.25	277.452	278.476	297.455	439.316	314.273	172.452	211.5	n/a	314.875	209.182	322.568	260.688	438.081	289.545	148.167	270.25	141.75	192.25	203.909	144.1	204.6	314.75	394.071	290.371	532	n/a	284.607	367.562	348.588	296.957	423.69	322.25	203.667	450.405	223	324.885	470.067	372.447
alpha_rarefaction_27134_8.txt	8	27134	372.5	613.167	548.844	336.667	324.364	401.682	222.053	552.125	333	281.364	272.261	312.4	464.682	183	229.786	215.231	n/a	305.273	266.062	341.886	233.5	475.038	191	155	243.757	112	260.071	127.214	158.615	222.03	244.071	302.789	389.652	308.5	n/a	429.647	330.769	315.333	231.138	398.969	274.241	118.5	483.903	240.903	307.371	495.213	455.143
alpha_rarefaction_27134_9.txt	9	27134	404	660.229	462.81	316.037	336.036	359.966	285.4	491.5	319.024	286.464	309	256.889	463.286	213.769	232.889	145.812	n/a	345.476	268.188	346	240	390.676	239.091	171.625	300.724	174	205	161.615	187.8	216.75	289.056	280.714	266.553	404.625	n/a	342.286	298.353	308.25	265.5	408.375	255.556	165	455.935	269.182	281.324	470.92	446.103
AVERAGE Chao1 at 27134			438.635	648.22	518.447	323.857	342.374	371.097	259.96	587.885	342.376	300.263	263.384	306.707	445.422	232.472	241.208	203.691	#DIV/0!	326.157	265.549	359.555	244.712	420.274	230.196	171.129	285.636	153.853	220.142	178.834	136.377	214.705	272.81	324.188	343.403	362.32	#DIV/0!	408.284	323.634	331.206	260.577	425.186	286.84	162.821	465.459	268.064	335.478	522.014	409.98
alpha_rarefaction_33915_0.txt	0	33915	546.097	726	626	446.115	313.375	474.8	276.714	624.8	346.938	312.294	263.286	332.034	n/a	247.188	262.542	186.333	n/a	289.433	463.364	460	253.5	592	276.083	170.053	287.278	154.067	225.158	191.867	140.105	233.2	236.37	386.5	402.6	610	n/a	433.8	320.955	388.556	272.12	406.237	335.038	137.125	495	321.957	396.24	556.273	436.757
alpha_rarefaction_33915_1.txt	1	33915	447.667	693.341	535.478	317.447	359.778	432.781	386.429	686.571	303.569	332.429	284	290.667	n/a	352	212.556	182.55	n/a	251.091	247.308	385.278	273.176	449.357	301.273	201.5	336.5	148.438	232.182	156.056	149.769	249.889	252.6	402.105	462.375	324.552	n/a	548.833	437.625	395.55	257.1	398.083	315.824	160.2	558.486	272.5	333.794	557.667	386.923
alpha_rarefaction_33915_2.txt	2	33915	495.523	966.636	782.182	316.447	369.903	394.12	230.933	564.558	376.275	322.652	272.889	321	n/a	274	196.364	193.8	n/a	373.833	257.9	397.941	262.526	511.25	261.091	206.5	251.732	190	272	174.571	110.682	242.964	282.619	345.286	453.556	409.5	n/a	355.333	255.286	338.435	272.517	413.162	301.833	180.867	513.658	291.619	356	561.882	380.188
alpha_rarefaction_33915_3.txt	3	33915	535.059	994.844	559.256	343.091	377.375	444.129	296.158	670.068	346.023	320.25	329.5	366.136	n/a	256.545	220.345	263.571	n/a	353.286	319.438	386.243	261.526	456.512	242.833	205.882	309.184	157.688	193	193.429	133.143	282.833	318.833	344	320.026	415.143	n/a	516	337.652	338.435	253.778	418.658	365.037	164.562	576.182	301.667	361.553	561.25	438
alpha_rarefaction_33915_4.txt	4	33915	502.459	711.023	586.857	309.538	323.146	465.034	325.316	639.961	318.2	297.824	249.171	404.455	n/a	197.048	230.357	192.8	n/a	332.5	245.043	385.848	265.556	432.375	324.125	165.214	324.161	153.5	260.882	162.353	133.647	243.143	291.05	309.5	368.333	518.714	n/a	431.808	358.476	493.929	266.241	423.848	322.688	213.6	459.022	335.333	397.667	510.196	413.667
alpha_rarefaction_33915_5.txt	5	33915	564.6	765.775	571.727	351.032	343	330.903	246.231	790.794	382.135	362.885	250.357	319.029	n/a	310	262.935	176.565	n/a	335.136	421	434.25	242.4	516.294	275.545	189.235	299	141.714	279.714	157.895	147.667	230.333	318	403	322.535	393.8	n/a	348.029	354.474	302.12	266.781	430.429	297.676	196.312	479.65	323.25	372.029	555.053	541.452
alpha_rarefaction_33915_6.txt	6	33915	570.091	679.319	797.636	313.238	333.778	403.636	233.933	682.923	362.098	299.577	274.84	325.037	n/a	259.077	374	208.5	n/a	327.273	325.647	370.778	247.895	441.5	244.154	240.625	294.438	184.462	288.667	214.25	161.615	275.12	265	381.571	388	489.312	n/a	368.786	393.556	472.55	298.156	444.824	332.12	132.571	490.447	262.857	418.652	554.8	407.286
alpha_rarefaction_33915_7.txt	7	33915	467.525	730.319	628.146	312.784	359.737	414.286	231.217	647.118	347	341.103	265.5	316.04	n/a	185.556	249.286	187.059	n/a	261.871	333	392.533	258.833	510.886	253.143	239.273	302.364	162.769	208.619	190.714	230.75	224.033	342.882	519.273	333.559	465	n/a	444.792	318.476	409.882	243.406	404.086	342.167	147.571	623.583	292.917	363.237	585.8	498.571
alpha_rarefaction_33915_8.txt	8	33915	488.5	841.667	651.763	368.03	352.238	414.559	304.3	741.091	361.938	363.682	308.143	328.833	n/a	311.615	254.138	243.714	n/a	279.737	225.652	359.517	274.4	417.255	266.333	194.667	300.757	159.562	251	204.364	141.6	219.033	411.462	378.353	447.036	406.292	n/a	522.143	364.714	418.312	239.452	416.081	337.038	151.5	529.125	424	433.24	582.857	502.286
alpha_rarefaction_33915_9.txt	9	33915	460.244	626.349	541.372	336.429	364.676	384.568	257.882	588.383	297	333.217	253.2	315.04	n/a	312.562	293.75	203.833	n/a	330.273	334.154	373	264.556	425.583	232.231	174.059	334.103	180.5	270.9	156.5	145.235	245.2	274.333	366.875	338.386	407.333	n/a	494.25	287.917	337.15	250.308	595.565	382.276	168	649.111	271.12	336.484	536.571	374.326
AVERAGE Chao1 at 33915			507.776	773.527	628.042	341.415	349.701	415.882	278.911	663.627	344.117	328.591	275.089	331.827	#DIV/0!	270.559	255.627	203.873	#DIV/0!	313.443	317.251	394.539	260.437	475.301	267.681	198.701	303.952	163.27	248.212	180.2	149.421	244.575	299.315	383.646	383.641	443.965	#DIV/0!	446.377	342.913	389.492	261.986	435.097	333.17	165.231	537.427	309.722	376.889	556.235	437.945
alpha_rarefaction_40696_0.txt	0	40696	506.875	833.058	609.722	369.108	382.275	412.5	299.2	662.519	322.018	413.452	240.214	343.7	n/a	235.5	344	224.13	n/a	450.062	310.391	431.692	n/a	488.643	304.273	244.333	329.344	n/a	254.75	200.4	140.24	270.5	905.25	410.955	387.2	499.773	n/a	392.778	326.032	456.789	251.162	488.025	359.552	152.895	618.286	266.138	391.903	636.365	500.775
alpha_rarefaction_40696_1.txt	1	40696	563.763	807	688.341	362.732	341	396.45	343.875	777.111	351.146	314.27	309.75	367.667	n/a	214.789	346.045	205.12	n/a	405.565	313.957	378.778	n/a	457.357	288.5	198.929	288.333	n/a	254.69	178.667	138.526	254.375	291.345	367.435	392.579	491.143	n/a	529.136	407.217	421	273.25	479.6	323.6	157.067	653.344	310.906	361.455	648.5	471.571
alpha_rarefaction_40696_2.txt	2	40696	485.688	790.918	606.158	337	393.243	366.275	287.04	737.783	426.917	315.667	254.37	353.857	n/a	252.4	237.607	237.476	n/a	298.903	304.333	368.41	n/a	450.872	276.077	188.05	327.344	n/a	290.062	179.316	124.143	279	348.75	381.895	375.529	472	n/a	406.5	382	506.789	301.7	502.886	340.5	170.059	625.438	331.25	350.848	622.56	485
alpha_rarefaction_40696_3.txt	3	40696	491.571	704.226	808.591	367.385	372.452	407.5	272.731	782.553	356.15	321.385	292.029	392	n/a	271.588	263.4	210	n/a	419.667	295	405.696	n/a	542	298.25	186.261	331.129	n/a	260.231	153	136.167	249.12	258.062	400	393.5	413.44	n/a	422.933	329.207	474.25	284.758	465.5	336.029	171.688	494.023	334.778	448.107	622.122	520.158
alpha_rarefaction_40696_4.txt	4	40696	540	738.407	634.412	419.562	385.561	473.529	261.577	665.133	322.116	333.529	285.375	391.115	n/a	228.895	253.75	196.75	n/a	288	281.917	391.484	n/a	450.61	256.154	221.929	326.088	n/a	206.484	144.647	150.875	223.091	283.538	331.667	405.027	445.667	n/a	491.552	327.103	501.105	338.167	476.053	359.688	167.4	752.786	401.059	343.622	646.882	469
alpha_rarefaction_40696_5.txt	5	40696	559.108	867.022	604.026	333.349	431.677	476.406	289.25	628.75	365.833	380.5	258.75	351.714	n/a	263.316	303.885	222.8	n/a	461	266.37	447.538	n/a	430.849	220.235	193.15	398.37	n/a	233.8	163.8	178.083	238.032	311.8	427.5	372.273	519	n/a	547.12	386.682	508.8	261	504.429	349.097	150.667	570.692	384.24	368.182	604.49	557.553
alpha_rarefaction_40696_6.txt	6	40696	546.22	1007.41	589.771	372.487	350.333	526.091	305.391	652.684	351.385	311.059	258.1	335	n/a	227.55	284.036	231.286	n/a	380.04	282.12	351.286	n/a	404.113	285.214	220.176	335.341	n/a	312.4	185.059	158.474	253.081	298.6	415	374.902	422.182	n/a	392.559	367	417.957	324.7	486.784	290	205.231	611.902	341.913	395.667	650.833	517.385
alpha_rarefaction_40696_7.txt	7	40696	545.167	813.565	614.375	337.778	392.229	416.878	297.565	744.558	359.25	326.229	240.913	341.375	n/a	240.833	358.84	216.44	n/a	361.161	285.5	421.194	n/a	423.625	277.083	180.5	343.158	n/a	240.286	254.273	196.235	244.037	313.3	355	356.318	491.12	n/a	412.636	412.714	454	278	497.088	286.229	189	579.029	297.7	374.333	639.286	446.525
alpha_rarefaction_40696_8.txt	8	40696	550.56	756.733	661.022	380.429	400.097	434.387	250.125	703.022	414.553	352.037	327.4	298.438	n/a	271.045	268.077	216.636	n/a	368.621	290.6	465.5	n/a	588	260.769	221.5	340.158	n/a	244.053	153.476	166.833	212	288.538	400.8	369.273	573.3	n/a	405.387	391.667	421.545	281.7	479.216	331.838	167.526	619.083	317.045	461.231	526.22	509.824
alpha_rarefaction_40696_9.txt	9	40696	512.643	965.216	677.353	342.158	369.121	459.029	324.682	598.722	308.133	315.154	336.667	350.559	n/a	310.929	287.625	210.5	n/a	327.231	261.556	384.903	n/a	579.286	332.273	179.059	333.429	n/a	256.917	183.059	166.5	243	400.214	441.25	403.778	561	n/a	317.923	387.261	409.5	277	516.848	326.028	225.8	652.263	304	480.033	622.122	439.318
AVERAGE Chao1 at 40696			530.159	828.356	649.377	362.199	381.799	436.905	293.144	695.284	357.75	338.328	280.357	352.542	#DIV/0!	251.685	294.726	217.114	#DIV/0!	376.025	289.174	404.648	#DIV/0!	481.536	279.883	203.389	335.269	#DIV/0!	255.367	179.57	155.608	246.624	369.94	393.15	383.038	488.862	#DIV/0!	431.852	371.688	457.174	287.144	489.643	330.256	175.733	617.685	328.903	397.538	621.938	491.711
alpha_rarefaction_47477_0.txt	0	47477	591.333	771.5	860.06	381.122	386.371	472.028	317.077	830.529	427.8	414.889	313.1	351.5	n/a	296.143	307.5	n/a	n/a	331.303	343.556	480.917	n/a	481.771	338	212.438	341.724	n/a	249	190	148	252	457.789	423.125	400.886	437	n/a	535.636	402.115	n/a	272.15	n/a	354.5	186.438	685.538	340.2	416.636	572.967	528.182
alpha_rarefaction_47477_1.txt	1	47477	502.5	952.353	715.981	387	379	540.03	313.84	748.362	377	377.5	297.824	315	n/a	319.562	276	n/a	n/a	399.37	320.75	408.872	n/a	500.643	324.75	225.067	325.737	n/a	238.8	198.353	146.385	263.656	314.077	402.273	415.75	474.323	n/a	512.312	416.625	n/a	299.886	n/a	359.588	144.105	708.9	380.125	374.146	637.862	469.467
alpha_rarefaction_47477_2.txt	2	47477	585.163	791.525	817	364.773	422.941	570.774	324.556	786.5	412.275	371.194	287.875	335.333	n/a	310.789	298.037	n/a	n/a	358.086	373.059	369.737	n/a	543.676	313.333	225.929	357.103	n/a	241.476	218.118	225.214	289.043	303	426.25	365.4	398.121	n/a	445.886	402.115	n/a	285.528	n/a	358.03	203.312	645.25	344	423.357	613.517	567.182
alpha_rarefaction_47477_3.txt	3	47477	543.079	861.273	711.882	433.324	406.118	452.405	295.774	809.057	321.238	365.6	334.217	360.559	n/a	247.714	292.774	n/a	n/a	376.808	303.045	503.214	n/a	459.286	297.2	217.5	331.525	n/a	252.647	206.882	175.526	269.086	384.714	419.955	390.42	672.056	n/a	492.964	361.857	n/a	293.053	n/a	336.667	168.55	751.794	310.333	406.895	647.125	640.182
alpha_rarefaction_47477_4.txt	4	47477	534.167	1000.02	690.059	395	358.783	510.135	300.219	693.702	378.227	355.25	326.222	371.25	n/a	281	263.083	n/a	n/a	392.897	362.045	459.333	n/a	574.75	267.875	188.286	310.349	n/a	311.059	190.5	204.667	286.308	413.565	402.808	401.065	497.077	n/a	533.033	397.231	n/a	337.724	n/a	331.5	148.714	630.442	403.115	402.27	578.194	575.028
alpha_rarefaction_47477_5.txt	5	47477	556.837	908.878	621.02	367.927	459.138	458.75	361.417	776.3	425	355.371	301.667	321.7	n/a	273.053	267.8	n/a	n/a	363.75	298.565	480.344	n/a	524	303.25	188.056	359.375	n/a	270.286	166.435	140	257.7	379	507.167	460.903	533.5	n/a	449.833	391.037	n/a	319.636	n/a	366.447	215.462	749.941	344.6	368.386	597.387	565.692
alpha_rarefaction_47477_6.txt	6	47477	572	920.366	724.622	394.775	369.294	507.526	296.517	804.375	406.833	381.207	335.136	365.097	n/a	381	378.043	n/a	n/a	431.161	403.4	446.625	n/a	487.865	362.333	217.333	310.167	n/a	246.053	173.75	157.875	226.917	299.607	332.903	405.878	458.724	n/a	541.516	381.667	n/a	295.395	n/a	368.086	298.3	664	332.37	429.077	600.59	515.5
alpha_rarefaction_47477_7.txt	7	47477	487.882	860.107	758.667	379.333	354	474.028	299	942	379	377.5	303.438	302.233	n/a	247.261	257.079	n/a	n/a	367.75	377.105	479.081	n/a	515.636	295.077	202.647	350.758	n/a	272.474	179.9	153.05	262.667	352.44	474.25	426.738	460.607	n/a	446.512	391.037	n/a	316.848	n/a	341.333	267	720.763	274.167	439.781	596.387	509.622
alpha_rarefaction_47477_8.txt	8	47477	582.022	884.222	762.333	379.634	405.229	439.5	307.677	720.6	366	403.2	276.241	334.333	n/a	302.647	386.056	n/a	n/a	341.643	338.15	428.333	n/a	458.163	272.176	208.647	327.973	n/a	226.84	195.125	133.261	264.026	432.55	361.345	364.122	529.222	n/a	453.333	379.786	n/a	275.737	n/a	366.5	191.5	688.184	378.037	370.146	657.358	523.535
alpha_rarefaction_47477_9.txt	9	47477	536.5	851.389	877.841	349.837	392.243	468.65	333.778	705	402.5	392.097	294.441	342.371	n/a	261.05	296.857	n/a	n/a	350.323	347.048	444.677	n/a	468.667	262.667	224	344.838	n/a	292.333	200.588	175.562	238.094	330.143	483.056	441.333	521.37	n/a	432.5	409.04	n/a	300.25	n/a	356.676	140.5	607.788	404.286	523.964	648.473	509.077
AVERAGE Chao1 at 47477			549.148	880.163	753.947	383.272	393.312	489.383	314.985	781.642	389.587	379.381	307.016	339.938	#DIV/0!	292.022	302.323	#DIV/0!	#DIV/0!	371.309	346.672	450.113	#DIV/0!	501.446	303.666	210.99	335.955	#DIV/0!	260.097	191.965	165.954	260.95	366.689	423.313	407.25	498.2	#DIV/0!	484.353	393.251	#DIV/0!	299.621	#DIV/0!	353.933	196.388	685.26	351.123	415.466	614.986	540.347
alpha_rarefaction_54258_0.txt	0	54258	594	1122.33	903.478	358.021	450.5	602.387	414.913	794.918	387.375	409.323	293.029	368.886	n/a	360.059	269.129	n/a	n/a	452.036	397.667	468.718	n/a	501.062	324.615	232.929	388	n/a	339.286	n/a	193.438	272.897	415.12	454.167	414.814	517.516	n/a	567.387	n/a	n/a	n/a	n/a	375.778	228.062	706.447	342.872	441.026	650.045	524.521
alpha_rarefaction_54258_1.txt	1	54258	569.722	953.054	739.2	387.333	351.562	564	334.885	893.288	387.923	397.5	278.094	363.833	n/a	198	254.27	n/a	n/a	328.857	355.045	442.317	n/a	519.478	375	255.231	361.886	n/a	254.2	n/a	160.042	280.833	380	385.552	414.25	478.031	n/a	486.026	n/a	n/a	n/a	n/a	375.778	175	629.902	338.969	434.357	673.095	566.419
alpha_rarefaction_54258_2.txt	2	54258	495.714	1097.2	841.375	367.062	429.688	604.438	337.2	838.935	388.019	366.75	328.04	364.927	n/a	248.542	284.897	n/a	n/a	375	361.12	545.875	n/a	487.915	300	244.25	372.441	n/a	356.167	n/a	186	259.667	403.316	491	406.222	471.091	n/a	502	n/a	n/a	n/a	n/a	375.778	212.056	628.333	390.1	481.886	669.048	506.708
alpha_rarefaction_54258_3.txt	3	54258	582.5	902.017	761.528	370.061	405.279	567.278	311.219	742.333	407.176	374.135	330.75	413.037	n/a	344.059	294.542	n/a	n/a	388.625	342.2	475.583	n/a	540.023	313.769	209.167	330	n/a	251.64	n/a	159.682	279.774	302.607	405.138	395.022	461.303	n/a	655.724	n/a	n/a	n/a	n/a	383	238.154	706.718	398.964	394.773	595.304	586.65
alpha_rarefaction_54258_4.txt	4	54258	552.981	834.23	926	349.549	389.121	577	433.136	821.322	384.184	395.182	338.724	399.688	n/a	293.25	313	n/a	n/a	413.222	477	453.15	n/a	477.982	324.615	217.235	331.023	n/a	300.4	n/a	170.143	339.391	305.906	478.25	407.977	526.37	n/a	607.577	n/a	n/a	n/a	n/a	367.973	219.375	659.535	354.941	465.588	704.121	605.083
alpha_rarefaction_54258_5.txt	5	54258	585.596	947.105	809.592	378.732	414.6	501.14	299.344	811.78	400.837	394.8	316.778	351.75	n/a	346.474	308.774	n/a	n/a	478.094	382.333	521.933	n/a	580.927	313.769	228	360.371	n/a	287.5	n/a	144.808	310	419.875	469.391	410.725	484.484	n/a	540.125	n/a	n/a	n/a	n/a	375.778	209	666.279	409.231	503.618	706.22	606
alpha_rarefaction_54258_6.txt	6	54258	605.478	947.66	829.294	382.163	431.029	475.07	352.966	911.882	405.371	364.25	351.037	337.9	n/a	367.5	268.086	n/a	n/a	409.278	366.136	457.154	n/a	514.936	328.75	210.105	362.429	n/a	276.464	n/a	157	256.184	410.636	409.667	427.047	505.452	n/a	516.029	n/a	n/a	n/a	n/a	383	178	758.838	426.966	398.143	669.661	598.791
alpha_rarefaction_54258_7.txt	7	54258	550.019	966.345	742.245	390.978	373.227	648.222	392.12	772.621	408.75	384.571	317	356.61	n/a	292.053	299.241	n/a	n/a	332.275	392.789	445.552	n/a	528.65	300	217.5	359.161	n/a	307.913	n/a	169.636	280.12	414.565	456.391	442.977	446.229	n/a	522.757	n/a	n/a	n/a	n/a	371.757	184.053	779.278	341.812	500.778	644.985	604.7
alpha_rarefaction_54258_8.txt	8	54258	506.593	924.182	959.325	407.927	442.216	474	372.6	748.03	354.696	370.278	316.618	376.028	n/a	422.65	368.625	n/a	n/a	454.107	329.037	459.902	n/a	509.894	308.462	209.118	377	n/a	309.545	n/a	197.667	257.088	352.875	457.6	401.2	528.897	n/a	490.459	n/a	n/a	n/a	n/a	375.778	197.955	721.692	330.375	447.658	642.554	534.927
alpha_rarefaction_54258_9.txt	9	54258	568.722	985.788	848.017	387.696	411.229	692.13	297.108	742.35	456.41	405.531	353.5	371.559	n/a	275.84	303.222	n/a	n/a	334.923	280.241	448.775	n/a	561.067	292.667	213.4	369.484	n/a	279	n/a	188	268.607	306.103	547.056	431.894	493.903	n/a	579.758	n/a	n/a	n/a	n/a	375.778	213.118	705.467	391.6	400.638	627.359	704.531
AVERAGE Chao1 at 54258			561.133	967.991	836.006	377.952	409.845	570.566	354.549	807.746	398.074	386.232	322.357	370.422	#DIV/0!	314.843	296.379	#DIV/0!	#DIV/0!	396.642	368.357	471.896	#DIV/0!	522.193	318.165	223.693	361.18	#DIV/0!	296.212	#DIV/0!	172.641	280.456	371.1	455.421	415.213	491.328	#DIV/0!	546.784	#DIV/0!	#DIV/0!	#DIV/0!	#DIV/0!	376.04	205.477	696.249	372.583	446.846	658.239	583.833
[truncated: 20 more columns]
