# Supplementary material for: Association of high-risk sexual behaviour with diversity of the vaginal microbiota and abundance of Lactobacillus
Source: PLoS One. 2017 Nov 2;12(11):e0187612. doi: 10.1371/journal.pone.0187612 (PMC5667760; doi:10.1371/journal.pone.0187612)
Supplement: S5 Table — Table containing Shannon Diversity rarefactions and iterations. (XLSX) [file pone.0187612.s008.xlsx]

## Sheet: Shannon
	iteration	sequences per sample	CK12	CK13	CK14	CK15	CK16	CK17	CK18	CK19	CK1B.2	CK20	CK21	CK22	CK23	CK24	CK25	CK26	CK27	CK28	CK29	CK2B.1	CK30	CK31	CK32	CK33	CK34	CK35	CK36	CK37	CK38	CK39	CK3A	CK40	CK41	CK42	CK43	CK44	CK45	CK46	CK47	CK48	CK49	CK4A	CK50	CK51	CK52	CK53	CK54
alpha_rarefaction_10_0.txt	0	10	1.96096	1.57095	1.57095	2.44644	3.12193	2.52193	0.921928	2.32193	0	1.15678	2.64644	2.92193	3.12193	0	0.468996	1.76096	0.921928	0.921928	2.04644	0.468996	2.64644	2.17095	1.29546	1.36096	0.921928	0.921928	1.96096	0	0	0	0.921928	2.32193	1.15678	1.15678	0.468996	1.96096	2.32193	0.921928	0.468996	2.44644	0	0	2.04644	0.468996	0.921928	1.72193	1.84644
alpha_rarefaction_10_1.txt	1	10	2.32193	1.57095	1.52193	1.57095	2.64644	1.37095	1.15678	1.92193	0.921928	1.37095	2.17095	2.72193	2.52193	0	0.921928	1.52193	0.468996	1.29546	2.44644	1.35678	2.37095	2.52193	1.15678	0.921928	1.77095	0	1.35678	0.468996	0	0.468996	1.57095	1.77095	1.96096	1.15678	0.468996	1.77095	2.04644	0.921928	0	1.57095	0.921928	0	2.92193	1.35678	2.17095	1.36096	1.72193
alpha_rarefaction_10_2.txt	2	10	2.32193	1.68548	1.29546	2.32193	2.44644	2.32193	1.57095	2.12193	0.921928	1.36096	1.37095	2.44644	2.92193	0	0	1.89546	0.468996	1.57095	2.16096	0.921928	2.92193	2.44644	2.16096	1.35678	0	0	1.76096	0	0	0.921928	1.35678	2.16096	2.32193	1.84644	0	1.36096	1.15678	1.35678	0.468996	2.16096	0	0	2.64644	1.35678	1.77095	2.12193	1.29546
alpha_rarefaction_10_3.txt	3	10	1.77095	1.57095	1.15678	1.84644	2.64644	2.12193	0.721928	2.37095	0.921928	1.77095	1.76096	2.64644	2.52193	0	0	1.57095	0.468996	1.35678	2.44644	1.77095	2.32193	2.37095	2.37095	2.12193	1.35678	0	1.77095	0.468996	0	0.468996	1.35678	2.64644	1.77095	0.468996	0	1.68548	1.96096	0	0	2.64644	1.35678	0	2.44644	1.77095	1.77095	1.15678	0.721928
alpha_rarefaction_10_4.txt	4	10	2.32193	2.04644	1.29546	2.32193	2.72193	2.32193	0.721928	1.77095	0	1.48548	2.04644	2.92193	2.32193	0	0	2.17095	1.15678	1.57095	2.64644	0	2.44644	1.76096	2.16096	1.15678	0.921928	0	1.15678	0	0	1.15678	1.57095	2.32193	1.57095	0.468996	0.468996	2.32193	1.96096	1.77095	0	2.92193	0.468996	0	1.96096	0.921928	1.15678	1.76096	1.29546
alpha_rarefaction_10_5.txt	5	10	2.16096	1.57095	1.48548	1.76096	1.96096	2.44644	0.921928	2.17095	0.468996	1.15678	2.12193	2.72193	3.12193	0.468996	0	1.37095	0.468996	1.37095	2.72193	0.921928	2.17095	1.57095	1.96096	0	0.721928	0.468996	1.35678	0	0	0.468996	1.35678	2.32193	1.96096	0.468996	0.468996	2.04644	1.35678	1.35678	1.35678	2.92193	0.468996	0	2.64644	0.468996	1.72193	2.44644	1.84644
alpha_rarefaction_10_6.txt	6	10	2.52193	1.68548	1.36096	1.96096	1.96096	2.32193	0.468996	1.68548	0.468996	1.35678	1.77095	2.92193	2.92193	0.921928	0	1.52193	1.57095	2.04644	2.32193	0.468996	2.04644	2.52193	1.96096	0.970951	0.921928	0	2.32193	0	0	0.468996	1.68548	1.96096	2.32193	1.96096	0	1.35678	1.68548	0.921928	0.468996	2.92193	0	0	2.92193	0.921928	2.52193	2.04644	1.72193
alpha_rarefaction_10_7.txt	7	10	2.32193	1.15678	1.72193	1.68548	2.92193	1.15678	1.57095	1.48548	0.468996	2.17095	2.17095	2.16096	3.32193	0	0	1.68548	0.721928	1.57095	2.24644	0.921928	2.52193	2.16096	1.96096	0.921928	0.468996	0	0.721928	0	0.921928	0.468996	0.468996	2.92193	1.77095	1.77095	0.468996	0.721928	2.16096	0.921928	0	2.16096	0.921928	0	1.96096	0.468996	1.35678	1.68548	1.29546
alpha_rarefaction_10_8.txt	8	10	1.96096	1.72193	1.68548	1.57095	2.52193	2.32193	0.921928	2.32193	0	1.57095	2.12193	2.92193	2.52193	0.468996	0.468996	1.68548	0	0.881291	2.64644	1.57095	1.96096	2.32193	1.96096	0.921928	0.468996	0	2.32193	0	0	0.468996	0.468996	1.77095	1.76096	1.77095	0	3.12193	1.35678	0.921928	0	0.921928	0.468996	0	2.64644	1.35678	0.921928	2.44644	0.970951
alpha_rarefaction_10_9.txt	9	10	1.35678	1.97095	1.76096	1.57095	2.44644	2.32193	1.15678	1.35678	1.77095	1.15678	1.15678	3.12193	2.52193	0.468996	0.468996	1.97095	0	2.04644	2.17095	1.77095	2.32193	2.52193	2.52193	0.468996	0.468996	0	2.16096	0.468996	0	0.921928	0	1.35678	2.44644	0.721928	0	2.32193	1.35678	0.468996	0	2.16096	0.468996	0	2.32193	0.468996	0.921928	2.44644	1.15678
AVERAGE Shannon at 10			2.10203	1.65509	1.48554	1.9057	2.53954	2.12277	1.01341	1.95283	0.594372	1.45574	1.93383	2.75073	2.78193	0.232891	0.232891	1.7155	0.624757	1.46321	2.38544	1.01734	2.37299	2.23689	1.95109	1.02022	0.802243	0.139092	1.689	0.140699	0.0921928	0.581461	1.07576	2.15548	1.90428	1.17918	0.234498	1.86693	1.73639	0.956315	0.276377	2.28344	0.507662	0	2.45199	0.956113	1.52361	1.91938	1.38728
alpha_rarefaction_6791_0.txt	0	6791	3.49739	2.30504	1.96804	2.65671	4.04269	3.11093	1.88527	2.80917	1.30804	1.89155	2.93179	3.98288	5.01135	0.48424	0.4285	2.30182	1.46019	2.44353	3.36058	2.29178	3.92405	3.29617	3.25583	1.48309	1.47604	0.506932	2.40049	0.235799	0.129775	1.30817	1.92874	3.28125	2.8274	1.84232	0.505846	2.72696	3.00507	1.84917	0.299005	3.84035	1.0248	0.193236	3.75316	1.56515	2.35292	2.63476	2.23723
alpha_rarefaction_6791_1.txt	1	6791	3.56979	2.38546	1.92193	2.65764	4.06394	3.11796	1.90511	2.7963	1.29636	1.9309	2.91982	3.98477	4.9754	0.480416	0.485928	2.25413	1.45439	2.44021	3.37236	2.27642	3.95312	3.32083	3.24593	1.48576	1.44601	0.489448	2.35953	0.235858	0.139198	1.20856	2.02803	3.29421	2.81308	1.8633	0.506376	2.7624	3.00704	1.86674	0.306811	3.9272	0.995737	0.167852	3.77773	1.57398	2.38202	2.64119	2.23173
alpha_rarefaction_6791_2.txt	2	6791	3.55614	2.33991	1.96068	2.66946	4.08814	3.11544	1.91255	2.74531	1.32063	1.89568	2.93388	3.96405	5.01224	0.467734	0.440742	2.26448	1.46224	2.39746	3.38833	2.31205	3.92881	3.3514	3.18218	1.43648	1.44443	0.508829	2.3825	0.223709	0.115535	1.26519	1.9972	3.3084	2.81111	1.88414	0.517659	2.73123	3.03023	1.86195	0.263453	3.88577	0.990708	0.189112	3.7821	1.58762	2.37777	2.6527	2.24153
alpha_rarefaction_6791_3.txt	3	6791	3.56121	2.3452	1.95127	2.69537	4.01208	3.14308	1.86604	2.86547	1.26387	1.89208	2.91796	3.99255	4.98114	0.49697	0.474354	2.30027	1.45108	2.46509	3.34156	2.32562	3.93348	3.37687	3.18185	1.43473	1.47586	0.506834	2.38777	0.222082	0.122109	1.25438	1.95554	3.26739	2.81128	1.86434	0.510378	2.73005	3.01223	1.84441	0.287251	3.91049	0.963076	0.181269	3.76141	1.5816	2.35569	2.67623	2.20134
alpha_rarefaction_6791_4.txt	4	6791	3.46798	2.33693	1.9526	2.69521	4.05894	3.12335	1.86283	2.88646	1.34239	1.95239	2.93182	4.02076	5.00049	0.494803	0.448566	2.29905	1.44218	2.44876	3.34897	2.26287	3.92191	3.34292	3.19957	1.49124	1.48303	0.485661	2.41069	0.263101	0.112094	1.28603	2.08897	3.26465	2.83005	1.87914	0.517578	2.74733	2.954	1.89428	0.280071	3.91205	0.980663	0.173509	3.829	1.55813	2.3622	2.64583	2.22387
alpha_rarefaction_6791_5.txt	5	6791	3.53334	2.35705	1.97292	2.75109	4.07112	3.09156	1.93461	2.81053	1.31215	1.8935	2.92742	3.94007	4.98078	0.439477	0.466117	2.29492	1.43991	2.44452	3.38173	2.27662	3.93653	3.3046	3.23167	1.48507	1.54044	0.51081	2.3716	0.262147	0.136056	1.2687	1.97161	3.26828	2.85848	1.8737	0.502554	2.71279	3.00052	1.86389	0.32516	3.84698	0.96756	0.173061	3.7621	1.6074	2.37903	2.64648	2.23526
alpha_rarefaction_6791_6.txt	6	6791	3.57225	2.332	1.93369	2.67468	4.01351	3.09728	1.8872	2.80289	1.24177	1.9289	2.93824	4.01484	5.02705	0.503794	0.43714	2.30296	1.44326	2.46143	3.35211	2.24853	3.89747	3.33521	3.24173	1.55486	1.43028	0.486738	2.41836	0.245189	0.138387	1.27394	1.9643	3.27837	2.81763	1.8975	0.499851	2.71915	3.02796	1.87548	0.288284	3.88805	0.972924	0.18319	3.75162	1.56321	2.42445	2.644	2.18816
alpha_rarefaction_6791_7.txt	7	6791	3.53319	2.30161	1.95646	2.69479	4.09436	3.08424	1.90386	2.81746	1.35958	1.94515	2.96716	4.01348	4.96843	0.522101	0.451976	2.2878	1.47269	2.45279	3.38832	2.24374	3.91944	3.32364	3.26864	1.5184	1.47597	0.505952	2.35146	0.236344	0.11827	1.28464	1.90372	3.27781	2.81016	1.88233	0.505652	2.73581	3.0203	1.88598	0.304946	3.83982	0.963104	0.204687	3.76935	1.59332	2.375	2.64206	2.28589
alpha_rarefaction_6791_8.txt	8	6791	3.49417	2.3348	1.96134	2.6898	4.01993	3.1484	1.81508	2.79065	1.32231	1.89801	2.94246	3.97445	4.99732	0.504375	0.471254	2.29148	1.39161	2.42648	3.3865	2.29942	3.94031	3.31645	3.26697	1.51057	1.44319	0.505022	2.40053	0.239683	0.118726	1.22701	1.99295	3.28982	2.81034	1.88874	0.505311	2.72959	3.02978	1.9141	0.308811	3.92302	1.00072	0.21417	3.70147	1.59509	2.39866	2.5993	2.18719
alpha_rarefaction_6791_9.txt	9	6791	3.62171	2.36814	1.96452	2.7146	4.04323	3.16021	1.88827	2.78391	1.31008	1.89844	2.93052	3.96757	5.00468	0.4859	0.455602	2.2766	1.44025	2.46706	3.33597	2.25925	3.92653	3.36223	3.22518	1.48202	1.50088	0.468116	2.37753	0.244746	0.143611	1.24367	2.00869	3.28058	2.82967	1.89183	0.505185	2.72777	2.97914	1.86717	0.290903	3.89012	0.95602	0.198442	3.7516	1.54603	2.37968	2.66642	2.24749
AVERAGE Shannon at 6791			3.54072	2.34061	1.95435	2.68994	4.05079	3.11924	1.88608	2.81081	1.30772	1.91266	2.93411	3.98554	4.99589	0.487981	0.456018	2.28735	1.44578	2.44473	3.36564	2.27963	3.92816	3.33303	3.22995	1.48822	1.47161	0.497434	2.38605	0.240866	0.127376	1.26203	1.98397	3.28108	2.82192	1.87673	0.507639	2.73231	3.00663	1.87232	0.29547	3.88638	0.981532	0.187853	3.76395	1.57715	2.37874	2.6449	2.22797
alpha_rarefaction_13572_0.txt	0	13572	3.55011	2.37252	1.97367	2.7061	4.04461	3.13584	1.88701	2.81641	1.29372	1.94628	2.97773	4.00932	4.98945	0.501419	0.47783	2.27616	n/a	2.43182	3.36837	2.26825	3.94079	3.36629	3.25717	1.50819	1.46778	0.494328	2.39987	0.232932	0.126538	1.29547	2.00518	3.3129	2.84565	1.87734	n/a	2.72673	3.00402	1.88235	0.336517	3.88698	1.02609	0.186811	3.77502	1.54289	2.37368	2.67671	2.24881
alpha_rarefaction_13572_1.txt	1	13572	3.52587	2.35102	1.95861	2.69931	4.09568	3.12809	1.90252	2.79678	1.29487	1.92354	2.93804	3.9779	5.00108	0.474006	0.47903	2.28583	n/a	2.45531	3.37093	2.28864	3.97379	3.36038	3.24602	1.50808	1.49196	0.484707	2.37307	0.214159	0.140049	1.25236	1.97168	3.28843	2.86286	1.87444	n/a	2.74304	3.01285	1.88888	0.293909	3.90911	0.990446	0.177144	3.78062	1.5601	2.3876	2.65306	2.23561
alpha_rarefaction_13572_2.txt	2	13572	3.52159	2.33088	1.95173	2.74931	4.08534	3.12693	1.92745	2.85961	1.29959	1.94518	2.95972	4.00475	5.01774	0.46355	0.462263	2.29821	n/a	2.45632	3.34908	2.30767	3.938	3.36918	3.21546	1.50761	1.47862	0.493961	2.44992	0.236314	0.101172	1.25744	1.97746	3.27753	2.86552	1.86883	n/a	2.7526	3.00674	1.86788	0.303043	3.85586	0.988308	0.192353	3.77518	1.61564	2.39026	2.68823	2.24039
alpha_rarefaction_13572_3.txt	3	13572	3.48863	2.34813	1.96599	2.67103	4.07832	3.12839	1.87257	2.85498	1.30097	1.96244	2.96015	3.99317	4.98032	0.482477	0.467384	2.28091	n/a	2.42475	3.35922	2.32078	3.95955	3.33099	3.22451	1.48939	1.48268	0.513483	2.41295	0.255441	0.130508	1.27064	2.00758	3.29226	2.83925	1.8796	n/a	2.7305	3.01903	1.86535	0.327926	3.85915	0.98124	0.194807	3.80403	1.55988	2.39655	2.64999	2.23621
alpha_rarefaction_13572_4.txt	4	13572	3.55486	2.34794	1.96647	2.65208	4.03327	3.13116	1.88471	2.79088	1.34182	1.95157	2.95761	3.99154	5.00014	0.47496	0.452204	2.28057	n/a	2.46899	3.35418	2.28904	3.93308	3.35243	3.23341	1.49034	1.46196	0.504443	2.37922	0.261156	0.130505	1.25409	1.98803	3.31132	2.83878	1.89623	n/a	2.75132	3.01413	1.87921	0.308836	3.90303	0.993108	0.182355	3.77265	1.6111	2.39688	2.66254	2.24178
alpha_rarefaction_13572_5.txt	5	13572	3.50049	2.34675	1.95815	2.70446	4.0683	3.13226	1.918	2.80594	1.30336	1.96211	2.95687	4.01523	4.97011	0.477408	0.498092	2.28698	n/a	2.44255	3.37052	2.27931	3.91978	3.35846	3.22486	1.48524	1.46397	0.492762	2.37332	0.261854	0.128094	1.24897	1.99676	3.29073	2.83569	1.88633	n/a	2.73123	3.01022	1.86303	0.322528	3.89955	0.964986	0.170349	3.75946	1.58928	2.32129	2.62739	2.22618
alpha_rarefaction_13572_6.txt	6	13572	3.55899	2.33456	1.97454	2.71776	4.04281	3.1586	1.91101	2.83924	1.35184	1.92497	2.95407	3.9814	4.98215	0.481947	0.446267	2.27722	n/a	2.44549	3.40261	2.29273	3.94687	3.38582	3.21374	1.46872	1.49022	0.512266	2.39445	0.253873	0.13971	1.26964	1.96854	3.31795	2.8359	1.89387	n/a	2.72785	2.99427	1.85431	0.295494	3.86833	1.02422	0.202253	3.77491	1.57727	2.37195	2.64531	2.2095
alpha_rarefaction_13572_7.txt	7	13572	3.52065	2.35231	1.96355	2.68092	4.07663	3.1217	1.89228	2.80416	1.30599	1.95285	2.94762	3.9946	4.98029	0.496397	0.460973	2.26916	n/a	2.44941	3.37224	2.2744	3.96529	3.35712	3.22418	1.44275	1.44206	0.483408	2.35591	0.257648	0.12019	1.30589	2.00644	3.28629	2.8315	1.85192	n/a	2.74898	3.01954	1.83607	0.321064	3.88587	0.975247	0.191781	3.78574	1.58578	2.3852	2.66042	2.23362
alpha_rarefaction_13572_8.txt	8	13572	3.50887	2.37076	1.96545	2.67471	4.04728	3.14853	1.90112	2.79001	1.30588	1.90731	2.97366	3.95551	5.01935	0.470505	0.441938	2.28312	n/a	2.41983	3.3474	2.31129	3.93144	3.36476	3.27147	1.46852	1.51416	0.513336	2.37663	0.240372	0.131665	1.26533	2.00205	3.29973	2.83719	1.87659	n/a	2.74478	3.04492	1.88063	0.316435	3.88159	0.98362	0.176654	3.77183	1.61681	2.39098	2.67276	2.23013
alpha_rarefaction_13572_9.txt	9	13572	3.56465	2.33326	1.97248	2.67603	4.07771	3.14135	1.88745	2.83465	1.34865	1.9439	2.95399	3.99024	4.98713	0.488298	0.470884	2.27888	n/a	2.45463	3.36148	2.31471	3.93426	3.32747	3.21991	1.47136	1.52355	0.518	2.40751	0.25751	0.129553	1.26881	1.98365	3.27783	2.8301	1.90091	n/a	2.74778	3.01786	1.83854	0.323496	3.90431	0.990243	0.185399	3.77127	1.57321	2.34548	2.62773	2.22983
AVERAGE Shannon at 13572			3.52947	2.34881	1.96506	2.69317	4.06499	3.13529	1.89841	2.81927	1.31467	1.94201	2.95795	3.99137	4.99278	0.481097	0.465686	2.28171	#DIV/0!	2.44491	3.3656	2.29468	3.94428	3.35729	3.23307	1.48402	1.4817	0.501069	2.39229	0.247126	0.127798	1.26886	1.99074	3.2955	2.84224	1.88061	#DIV/0!	2.74048	3.01436	1.86562	0.314925	3.88538	0.991751	0.18599	3.77707	1.5832	2.37599	2.65641	2.2332
alpha_rarefaction_20353_0.txt	0	20353	3.57522	2.36563	1.98417	2.68734	4.06748	3.15233	1.88342	2.8446	1.31649	1.95299	2.92887	3.99219	4.99912	0.482198	0.46561	2.29394	n/a	2.46777	3.39411	2.30202	3.9702	3.37604	3.26155	1.48692	1.4783	0.502094	2.37832	0.25363	0.127854	1.25461	1.97484	3.31337	2.82994	1.8798	n/a	2.75428	3.01873	1.8734	0.326451	3.88702	0.990345	0.180494	3.77043	1.5922	2.38427	2.66135	2.22294
alpha_rarefaction_20353_1.txt	1	20353	3.56355	2.35262	1.98374	2.71671	4.06926	3.14226	1.8803	2.8086	1.31773	1.96721	2.95913	3.99777	4.99155	0.481492	0.476293	2.28821	n/a	2.44234	3.37981	2.34361	3.93198	3.36489	3.22822	1.48117	1.51305	0.498296	2.40117	0.24259	0.129239	1.27469	2.00246	3.28412	2.85374	1.90433	n/a	2.7457	3.01749	1.89097	0.31225	3.90452	0.99377	0.193769	3.7801	1.5902	2.37308	2.66647	2.22584
alpha_rarefaction_20353_2.txt	2	20353	3.51944	2.34158	1.98661	2.71994	4.06477	3.12325	1.87575	2.81417	1.31791	1.96428	2.96478	4.0074	4.9835	0.468596	0.507739	2.28613	n/a	2.45419	3.38047	2.30663	3.94781	3.34175	3.21513	1.46393	1.45656	0.515139	2.40178	0.244993	0.130086	1.26198	1.99883	3.31296	2.82103	1.88421	n/a	2.73574	3.02303	1.84399	0.317382	3.91232	0.97543	0.181045	3.7493	1.61274	2.39075	2.64242	2.25543
alpha_rarefaction_20353_3.txt	3	20353	3.56111	2.33742	1.9531	2.69785	4.04571	3.14038	1.89899	2.82054	1.29851	1.9359	2.9624	4.01216	4.98047	0.470343	0.464208	2.28595	n/a	2.44635	3.36934	2.30967	3.94299	3.36071	3.23946	1.48159	1.47275	0.489789	2.40121	0.255334	0.13239	1.25705	1.98959	3.30329	2.82131	1.88567	n/a	2.7338	3.03575	1.85407	0.317533	3.88897	0.99828	0.190945	3.80425	1.62587	2.39865	2.67161	2.20693
alpha_rarefaction_20353_4.txt	4	20353	3.54119	2.34078	1.97529	2.6936	4.07113	3.14218	1.91237	2.82743	1.31559	1.95333	2.94116	4.00369	4.99595	0.474293	0.470877	2.28747	n/a	2.46499	3.36643	2.3315	3.95046	3.36115	3.26259	1.48341	1.48797	0.50588	2.35939	0.252791	0.129059	1.28748	2.01854	3.3013	2.86385	1.86833	n/a	2.71872	3.01106	1.84382	0.33172	3.9124	0.98238	0.177679	3.81064	1.61831	2.39459	2.67252	2.24571
alpha_rarefaction_20353_5.txt	5	20353	3.56242	2.37126	1.96995	2.68834	4.08301	3.12824	1.88217	2.81043	1.34249	1.95822	2.95451	3.98858	5.01223	0.482645	0.467411	2.27329	n/a	2.46776	3.36095	2.25897	3.94335	3.38992	3.23877	1.4936	1.48398	0.49206	2.38599	0.248999	0.132831	1.28669	2.01947	3.28834	2.83227	1.89947	n/a	2.74541	3.00341	1.85754	0.320999	3.88949	0.994214	0.181927	3.79839	1.57272	2.37006	2.67389	2.23165
alpha_rarefaction_20353_6.txt	6	20353	3.54431	2.33775	1.99687	2.67294	4.06097	3.14047	1.86927	2.82684	1.30175	1.95094	2.95106	3.99617	5.00279	0.480508	0.457524	2.29043	n/a	2.44265	3.36661	2.27704	3.96065	3.38113	3.21218	1.50341	1.51385	0.497604	2.42051	0.270771	0.140476	1.28534	1.97777	3.29898	2.83434	1.89497	n/a	2.74107	3.01096	1.87677	0.318854	3.9013	1.00102	0.194583	3.79869	1.57526	2.37439	2.65833	2.22538
alpha_rarefaction_20353_7.txt	7	20353	3.5492	2.359	1.98719	2.70423	4.07423	3.12567	1.89071	2.85402	1.32136	1.93051	2.94451	4.01074	5.00047	0.493032	0.446462	2.28635	n/a	2.43681	3.35799	2.28065	3.94249	3.36747	3.23446	1.50094	1.48652	0.48437	2.37508	0.258546	0.13652	1.26298	1.97909	3.2959	2.82269	1.8886	n/a	2.75412	3.00483	1.85068	0.312696	3.91189	0.975791	0.184924	3.81237	1.59884	2.37198	2.65089	2.22759
alpha_rarefaction_20353_8.txt	8	20353	3.5385	2.35298	1.97955	2.68555	4.06402	3.11413	1.8826	2.832	1.35436	1.93953	2.95849	3.98511	4.9903	0.490921	0.459582	2.29031	n/a	2.43445	3.38075	2.29081	3.95251	3.35057	3.26432	1.50311	1.50195	0.51769	2.41043	0.261292	0.131411	1.24215	1.98841	3.32573	2.84552	1.86578	n/a	2.73689	3.01628	1.86484	0.318455	3.90442	1.0036	0.186535	3.77199	1.59139	2.36335	2.65216	2.23366
alpha_rarefaction_20353_9.txt	9	20353	3.53828	2.34589	1.96834	2.69637	4.0817	3.16966	1.88925	2.84498	1.32211	1.96818	2.96207	3.99655	5.00189	0.477719	0.480402	2.27231	n/a	2.45484	3.37819	2.32741	3.92756	3.35875	3.23607	1.46501	1.4809	0.507862	2.39465	0.252719	0.124877	1.24336	1.9933	3.29919	2.83504	1.87811	n/a	2.73272	3.01949	1.87207	0.322497	3.90655	0.979433	0.180571	3.76187	1.6118	2.41065	2.65829	2.22871
AVERAGE Shannon at 20353			3.54932	2.35049	1.97848	2.69629	4.06823	3.13786	1.88648	2.82836	1.32083	1.95211	2.9527	3.99904	4.99583	0.480175	0.469611	2.28544	#DIV/0!	2.45122	3.37347	2.30283	3.947	3.36524	3.23927	1.48631	1.48758	0.501078	2.39285	0.254167	0.131474	1.26563	1.99423	3.30232	2.83597	1.88493	#DIV/0!	2.73985	3.01611	1.86281	0.319883	3.90189	0.989426	0.185247	3.7858	1.59893	2.38318	2.66079	2.23038
alpha_rarefaction_27134_0.txt	0	27134	3.55611	2.3643	1.97286	2.69826	4.06087	3.1373	1.89304	2.81642	1.33441	1.9432	2.95898	3.99418	5.00502	0.490622	0.480662	2.30208	n/a	2.45262	3.37517	2.29664	3.9344	3.35304	3.23623	1.50461	1.49823	0.505791	2.40484	0.251547	0.132139	1.27905	2.00427	3.31018	2.85536	1.87776	n/a	2.74069	3.01274	1.87181	0.303178	3.91194	0.999898	0.188444	3.79391	1.59466	2.39044	2.64933	2.22023
alpha_rarefaction_27134_1.txt	1	27134	3.53824	2.37635	1.98748	2.70091	4.07688	3.15388	1.89878	2.82949	1.30665	1.93445	2.9676	3.99948	5.00524	0.496859	0.475639	2.28819	n/a	2.47807	3.37194	2.31859	3.94495	3.35337	3.23188	1.48366	1.49231	0.515275	2.38473	0.271285	0.12316	1.27233	1.99782	3.30562	2.84749	1.88041	n/a	2.74775	3.01747	1.88958	0.318662	3.90693	0.97185	0.192168	3.76858	1.59401	2.38597	2.67328	2.22655
alpha_rarefaction_27134_2.txt	2	27134	3.53929	2.33057	1.97996	2.68282	4.06935	3.14115	1.90875	2.8222	1.34032	1.96408	2.96693	4.0037	5.00465	0.484156	0.459846	2.29087	n/a	2.45828	3.37338	2.29625	3.94765	3.38531	3.23612	1.49932	1.50865	0.502284	2.38688	0.262093	0.132581	1.28642	2.0055	3.32304	2.82478	1.89772	n/a	2.73489	3.02581	1.87691	0.311171	3.8926	0.980745	0.18863	3.7778	1.60061	2.38233	2.66067	2.26013
alpha_rarefaction_27134_3.txt	3	27134	3.53119	2.36335	1.97409	2.67815	4.05832	3.14736	1.91541	2.81577	1.33089	1.94274	2.95927	4.0046	4.99379	0.479412	0.476491	2.28991	n/a	2.46211	3.36792	2.2975	3.95412	3.35207	3.2273	1.49306	1.48534	0.50854	2.40848	0.269195	0.131015	1.26413	1.98554	3.29877	2.84131	1.88373	n/a	2.73255	3.02082	1.86322	0.315074	3.909	1.00136	0.192664	3.78044	1.60079	2.3815	2.67525	2.24407
alpha_rarefaction_27134_4.txt	4	27134	3.54702	2.35889	1.98272	2.71088	4.08117	3.14995	1.91557	2.8322	1.31812	1.95154	2.96203	4.00128	4.99731	0.480296	0.453592	2.27762	n/a	2.45122	3.37382	2.32253	3.94506	3.37109	3.24684	1.48053	1.48243	0.505312	2.38796	0.265109	0.13697	1.27241	1.97672	3.31434	2.84163	1.8821	n/a	2.74701	3.026	1.85961	0.313165	3.89327	0.981433	0.189961	3.78721	1.59664	2.38445	2.66547	2.25773
alpha_rarefaction_27134_5.txt	5	27134	3.56797	2.34838	1.97583	2.69056	4.06897	3.11694	1.91536	2.83848	1.31758	1.95662	2.94967	3.98793	5.00817	0.484767	0.477198	2.28565	n/a	2.46951	3.38699	2.2685	3.95492	3.36719	3.22534	1.49601	1.49468	0.505904	2.40842	0.260894	0.124362	1.27099	2.00714	3.30053	2.83489	1.88911	n/a	2.73914	3.03015	1.88208	0.314267	3.89645	0.987436	0.194858	3.78344	1.60833	2.38641	2.66184	2.23276
alpha_rarefaction_27134_6.txt	6	27134	3.54776	2.35031	1.9897	2.68122	4.08203	3.12927	1.9196	2.81767	1.31448	1.95738	2.95935	3.98974	5.00122	0.49418	0.468014	2.29979	n/a	2.4618	3.36057	2.30881	3.94154	3.36366	3.22865	1.49206	1.48426	0.510556	2.39544	0.249556	0.135081	1.25351	2.01285	3.30363	2.83971	1.88859	n/a	2.76388	3.01853	1.85888	0.328529	3.88989	0.987684	0.196292	3.77477	1.61453	2.3816	2.66878	2.25809
alpha_rarefaction_27134_7.txt	7	27134	3.56324	2.36013	1.9802	2.69915	4.08097	3.14838	1.90987	2.8418	1.32844	1.94666	2.98154	3.9879	4.99861	0.492929	0.466315	2.28559	n/a	2.4314	3.37303	2.32397	3.95864	3.36058	3.22973	1.49243	1.49496	0.503871	2.38232	0.25647	0.126471	1.26691	2.01058	3.29998	2.82641	1.8868	n/a	2.73935	3.01783	1.87114	0.318737	3.90745	0.998112	0.191435	3.7917	1.57756	2.3969	2.66491	2.24208
alpha_rarefaction_27134_8.txt	8	27134	3.54003	2.35552	1.94779	2.70032	4.07911	3.1264	1.89758	2.85012	1.29323	1.93034	2.98243	3.98976	5.00208	0.485815	0.490956	2.2788	n/a	2.46668	3.37031	2.29725	3.95344	3.37238	3.24164	1.4871	1.48304	0.490859	2.39308	0.250859	0.135586	1.28248	1.98069	3.2844	2.8368	1.89418	n/a	2.73894	3.0069	1.86785	0.319628	3.91826	0.993911	0.179758	3.78895	1.59632	2.37081	2.66971	2.22383
alpha_rarefaction_27134_9.txt	9	27134	3.54879	2.35065	1.97836	2.69547	4.06921	3.14169	1.91014	2.8227	1.29231	1.9362	2.95992	3.99895	4.99703	0.485664	0.49005	2.2856	n/a	2.4618	3.37142	2.30736	3.94359	3.36655	3.25477	1.48331	1.46946	0.508723	2.38732	0.251154	0.126246	1.2784	1.98075	3.31143	2.83116	1.88767	n/a	2.73603	3.01353	1.89716	0.328842	3.91792	0.983352	0.188847	3.78631	1.58868	2.39655	2.65594	2.2369
AVERAGE Shannon at 27134			3.54796	2.35585	1.9769	2.69377	4.07269	3.13923	1.90841	2.82869	1.31764	1.94632	2.96477	3.99575	5.00131	0.48747	0.473876	2.28841	#DIV/0!	2.45935	3.37245	2.30374	3.94783	3.36453	3.23585	1.49121	1.48934	0.505712	2.39395	0.258816	0.130361	1.27266	1.99619	3.30519	2.83795	1.88681	#DIV/0!	2.74202	3.01898	1.87382	0.317125	3.90437	0.988578	0.190306	3.78331	1.59721	2.3857	2.66452	2.24024
[truncated: 20 more columns]
